# Supplementary material for: Single-cell profiling of human gliomas reveals macrophage ontogeny as a basis for regional differences in macrophage activation in the tumor microenvironment
Source: Genome Biol. 2017 Dec 20;18:234. doi: 10.1186/s13059-017-1362-4 (PMC5738907; doi:10.1186/s13059-017-1362-4)
Supplement: Supplementary file 1 — Sample overview. Relevant clinical information and histologic assessment of samples included in the study. (XLSX 10 kb) [file 13059_2017_1362_MOESM1_ESM.xlsx]

## Sheet: Table SI
Case ID	Histology	Clonal chromosomal alterations	Age at diagnosis	Gender	Assay performed	Platform	CD11b enrichment	Number of biopsies
SF10282	GBM	chr7+, IDH wild-type	65	M	scRNA-seq	Fluidigm C1	No	1
SF10345	GBM	chr7+, chr10-, IDH wild-type	51	F	scRNA-seq	Fluidigm C1	Yes	1
SF10360	GBM	chr7+, chr10-, IDH wild-type	60	M	scRNA-seq	Fluidigm C1	Yes	1
SF10679	Oligodendroglioma	IDH1 R132H, chr1p/19q-	43	M	scRNA-seq	Fluidigm C1	Yes	3
SF11136	Astrocytoma	IDH1 R132C, ATRX	34	M	scRNA-seq	10x Genomics	No	1
SF11247	GBM	P53, EGFR, PTEN, IDH wild-type	45	M	scRNA-seq	10x Genomics	No	1
SF11232	GBM	P53, IDH wild-type	61	M	scRNA-seq	10x Genomics	Yes	1
SF10941	GBM	EGFR, PTEN, IDH wild-type	48	M	flow-cytometry	-	Yes	1
SF11425	GBM	IDH wild-type	65	M	flow-cytometry	-	Yes	1
SF11448	GBM	IDH wild-type	74	F	flow-cytometry	-	Yes	1
PITT001	GBM	IDH wild-type	62	M	flow-cytometry	-	Yes	1
PITT002	GBM	NRAS, CDKN2A, IDH wild-type	62	M	flow-cytometry	-	Yes	1
PITT003	GBM	P53, IDH wild-type	80	M	flow-cytometry	-	Yes	1
