# Supplementary material for: Single-cell profiling of human gliomas reveals macrophage ontogeny as a basis for regional differences in macrophage activation in the tumor microenvironment
Source: Genome Biol. 2017 Dec 20;18:234. doi: 10.1186/s13059-017-1362-4 (PMC5738907; doi:10.1186/s13059-017-1362-4)
Supplement: Supplementary file 3 — Markers of ontogeny in murine TAMs, compared to human macrophages. Genes differentially expressed between blood-derived TAMs and microglial TAMs in mouse (column A), their homologues in human (column B), and their intersection with genes expressed by human macrophages/microglia in nonmalignant (column C) and malignant (column D) tissue. (XLSX 34 kb) [file 13059_2017_1362_MOESM3_ESM.xlsx]

## Sheet: Table SII
Differentially expressed between murine-TAM lineages	Human homologes	Expressed in human macrophages/microglia from nonmalignant tissue	Expressed in human TAMs
Abcb1a	ABCB1	ABCB1	ABHD3
Abcb4	ABCB4	ABCB4	ADAMTSL4
Abcg3	ABCG2	ABCG2	ADORA3
Abhd3	ABHD3	ABHD3	ADRB2
Abhd6	ABHD6	ABHD6	ALPK1
Acap1	ACAP1	ACAP1	ANXA11
Ace	ACE	ACE	AOAH
Ache	ACHE	ACP5	AP2A2
Acp5	ACP5	ADA	APH1B
Ada	ADA	ADAMDEC1	ARG2
Adamdec1	ADAMDEC1	ADAMTS1	ARHGAP15
Adamts1	ADAMTS1	ADAMTSL4	ARSB
Adamtsl4	ADAMTSL4	ADORA1	ASPH
Adora1	ADORA1	ADORA2B	ATP8B4
Adora2a	ADORA2A	ADORA3	BEX4
Adora2b	ADORA2B	ADRB2	BHLHE40
Adora3	ADORA3	AFAP1L1	BHLHE41
Adrb2	ADRB2	AGBL3	BIN1
Afap1l1	AFAP1L1	AHCYL2	C2
Afp	AFP	AHR	C4orf19
Agbl3	AGBL3	AK1	C4orf48
Agmo	AGMO	AKR1C1	CARD11
Ahcyl2	AHCYL2	ALDH1B1	CCDC125
Ahr	AHR	ALPK1	CCL22
Aim1	AIM1	ALPK2	CCL4
Ak1	AK1	ANK3	CCR1
Ak8	AK8	ANPEP	CD300C
Akr1c13	AKR1C1	ANTXR2	CD37
Aldh1b1	ALDH1B1	ANXA11	CD40
Alpk1	ALPK1	AOAH	CD74
Alpk2	ALPK2	AP2A2	CD81
Angptl7	ANGPTL7	APBB1	CD9
Ank3	ANK3	APBB2	CD93
Anpep	ANPEP	APH1B	CDH23
Antxr2	ANTXR2	APOBR	CDK2AP2
Anxa11	ANXA11	AQP9	CHST11
Aoah	AOAH	ARG2	CIB1
Ap2a2	AP2A2	ARHGAP15	CIITA
Apbb1	APBB1	ARHGAP5	CKB
Apbb2	APBB2	ARHGEF18	CLEC4A
Aph1c	APH1B	ARHGEF3	CLEC9A
Apob	APOB	ARSB	COQ10B
Apobr	APOBR	ARSG	CREM
Apoc2	APOC2	ARVCF	CRYBB1
Aqp9	AQP9	ASPH	CSF2RB
Arg2	ARG2	ATL1	CST3
Arhgap15	ARHGAP15	ATP8B4	CTDSP1
Arhgap5	ARHGAP5	B3GNT8	CTSD
Arhgef18	ARHGEF18	B4GALT5	CTSF
Arhgef3	ARHGEF3	BAMBI	CWC25
Armc3	ARMC3	BCDIN3D	CXCL16
Arsb	ARSB	BCL11A	CXCR4
Arsg	ARSG	BCL2L11	CYBB
Arsi	ARSI	BCL7A	CYP27A1
Arvcf	ARVCF	BEX4	CYTH1
Asap3	ASAP3	BHLHE40	CYTIP
Asph	ASPH	BHLHE41	DCK
Atl1	ATL1	BIN1	DDAH2
Atp8a2	ATP8A2	BMPR1A	DEPTOR
Atp8b4	ATP8B4	C2	DNAJA4
Atrnl1	ATRNL1	C21orf91	DNAJB4
B3galt5	B3GALT5	C4orf19	DNASE1L1
B3gnt8	B3GNT8	C4orf48	DOK3
B4galnt1	B4GALNT1	C9orf172	DSE
B4galt5	B4GALT5	CA2	DST
Bambi	BAMBI	CABLES1	DYRK4
Bcdin3d	BCDIN3D	CACNB2	EMB
Bcl11a	BCL11A	CACNB3	ESYT1
Bcl2l11	BCL2L11	CAND2	EVI2B
Bcl7a	BCL7A	CARD11	FAM135A
Bend5	BEND5	CBFA2T3	FAM149A
Bex6	BEX4	CBLB	FAM49A
Bhlhe40	BHLHE40	CCDC106	FAS
Bhlhe41	BHLHE41	CCDC121	FEM1C
Bin1	BIN1	CCDC125	FGR
Bmpr1a	BMPR1A	CCDC69	FHIT
Btla	BTLA	CCL17	FKBP14
2610528A11Rik	C10orf99	CCL22	FOSL2
C2	C2	CCL4	FPR3
1700003F12Rik	C20orf144	CCR1	FXYD5
D16Ertd472e	C21orf91	CCR2	GAB3
C4b	C4A	CD24	GEM
0610040J01Rik	C4orf19	CD300C	GFOD2
Gm1673	C4orf48	CD34	GLUL
1810011O10Rik	C8orf4	CD37	GPR132
Gm996	C9orf172	CD38	GPR155
4933430I17Rik	C9orf43	CD40	GPR34
Car2	CA2	CD74	GPR65
Cables1	CABLES1	CD80	GPR84
Cacnb2	CACNB2	CD81	GSN
Cacnb3	CACNB3	CD9	GYPC
Cand2	CAND2	CD93	HEXB
Card11	CARD11	CDH23	HLA-DMB
Cbfa2t3	CBFA2T3	CDK18	HLA-DQA1
Cblb	CBLB	CDK2AP2	HLA-DRB5
Ccdc106	CCDC106	CFB	HPCAL1
Gm6583	CCDC121	CFH	IFFO1
Ccdc125	CCDC125	CFP	IFITM2
Ccdc36	CCDC36	CHIC1	IL10
Ccdc62	CCDC62	CHN2	IL1RN
Ccdc69	CCDC69	CHST11	IQGAP1
Ccl1	CCL1	CIB1	IRS2
Ccl17	CCL17	CIITA	ISY1
Ccl22	CCL22	CISH	ITGA4
Ccl4	CCL4	CKB	JAK2
Ccr1	CCR1	CLDN1	JAM2
Ccr2	CCR2	CLEC12A	KCNMA1
Cd200r4	CD200R1L	CLEC4A	KHDRBS3
Cd209a	CD209	CLEC4D	KLF2
Cd24a	CD24	CLEC4E	KLRD1
Cd300a	CD300C	CLEC6A	KYNU
Cd300ld	CD300LD	CLEC9A	LDHB
Cd34	CD34	CNN2	LRRC8C
Cd37	CD37	COL27A1	LYZ
Cd38	CD38	COL6A3	MAGED1
Cd40	CD40	COQ10B	MAGED2
Cd74	CD74	CORO2A	MAGEH1
Cd80	CD80	CPNE2	MALT1
Cd81	CD81	CREM	MAP4K1
Cd9	CD9	CRIP1	MAPKAPK3
Cd93	CD93	CRTC3	MEF2C
Cdh1	CDH1	CRYBB1	MEFV
Cdh17	CDH17	CSF2RB	METRNL
Cdh23	CDH23	CST3	MKL1
Cdk18	CDK18	CST7	MLXIPL
Cdk2ap2	CDK2AP2	CTDSP1	MNDA
Cfb	CFB	CTNNAL1	MRC2
Cfh	CFH	CTNND2	MS4A6A
Cfp	CFP	CTSD	MS4A7
Chic1	CHIC1	CTSF	MTHFR
Chn2	CHN2	CWC25	MTSS1
Chst1	CHST1	CXCL1	MXD1
Chst11	CHST11	CXCL16	MYOF
Chst5	CHST6	CXCR4	NAV3
Chst8	CHST8	CXXC5	NCOA7
Cib1	CIB1	CYBB	NET1
Ciita	CIITA	CYP27A1	NFIA
Cish	CISH	CYTH1	NFIL3
Ckb	CKB	CYTIP	NFKBIE
Cldn1	CLDN1	DAGLA	NR4A2
Clec12a	CLEC12A	DAPK1	NR4A3
Clec4a2	CLEC4A	DCBLD2	NUP98
Clec4b1	CLEC4A	DCK	OLFML2B
Clec4a1	CLEC4A	DCSTAMP	OLFML3
Clec4d	CLEC4D	DDAH2	OSBPL3
Clec4e	CLEC4E	DDX43	OTUD1
Clec4n	CLEC6A	DENND1A	P2RX5-TAX1BP3
Clec9a	CLEC9A	DENND1B	P2RY12
Clgn	CLGN	DEPTOR	PAG1
Cnn2	CNN2	DGAT1	PDE3B
Col27a1	COL27A1	DNAJA4	PDE4B
Col6a3	COL6A3	DNAJB4	PDE8A
Coq10b	COQ10B	DNASE1L1	PDGFB
Coro2a	CORO2A	DOCK5	PDGFC
Cox6a2	COX6A2	DOK3	PHACTR1
Cpeb1	CPEB1	DPEP2	PHYHD1
Cpne2	CPNE2	DPP4	PILRB
Crem	CREM	DRAM1	PIM1
Crip1	CRIP1	DSE	PLA2G7
Crtc3	CRTC3	DSEL	PLAC8
Cryba4	CRYBA4	DST	PLBD1
Crybb1	CRYBB1	DUOXA1	PLEKHM1
Csf2rb	CSF2RB	DUSP27	PLTP
Csmd3	CSMD3	DUSP5	PLXDC2
Cst3	CST3	DYRK4	PLXND1
Cst7	CST7	ECE1	PMAIP1
Ctdsp1	CTDSP1	ECM1	PMVK
Ctla4	CTLA4	EIF2B2	PQLC1
Ctnnal1	CTNNAL1	ELAVL4	PQLC3
Ctnnd2	CTNND2	EMB	PRDM1
Ctsd	CTSD	EMILIN2	PRKCH
Ctsf	CTSF	ESYT1	PROS1
Cwc25	CWC25	EVI2B	PTPN7
Cxcl3	CXCL1	FABP3	RAB34
Cxcl2	CXCL1	FAM107B	RASGRP3
Cxcl16	CXCL16	FAM110B	RASGRP4
Cxcr3	CXCR3	FAM135A	RBMS1
Cxcr4	CXCR4	FAM149A	RELL1
Cxxc5	CXXC5	FAM160A2	RGL3
Cybb	CYBB	FAM49A	RGS1
Cyp27a1	CYP27A1	FAM69A	RGS18
Cyp2j6	CYP2J2	FAM72C	RHOB
Cyp4f18	CYP4F3	FAM83G	RIN3
Cyth1	CYTH1	FAS	RUNX2
Cytip	CYTIP	FBXO4	S100A11
Dagla	DAGLA	FCHO1	SALL1
Dapk1	DAPK1	FCRLB	SAMHD1
Dcbld2	DCBLD2	FEM1C	SCCPDH
Dck	DCK	FFAR2	SCN1B
Dcstamp	DCSTAMP	FGR	SCOC
Ddah2	DDAH2	FHIT	SELL
Ddx43	DDX43	FKBP14	SERPINB9
Dennd1a	DENND1A	FKBP7	SERPINE1
Dennd1b	DENND1B	FKBP9	SH3BGRL
Dennd2a	DENND2A	FLT3	SIGLEC8
Deptor	DEPTOR	FOSL2	SIK1
Dgat1	DGAT1	FPR3	SIPA1L2
Dlg3	DLG3	FUT4	SIRPB1
Dmrtb1	DMRTB1	FXYD5	SLC1A3
Dnaja4	DNAJA4	FZD7	SLC2A5
Dnajb4	DNAJB4	GAB3	SORT1
Dnase1l1	DNASE1L1	GALNT6	SPINT2
Dock5	DOCK5	GAPT	SPNS2
Dok3	DOK3	GARNL3	SPRY1
Dpep2	DPEP2	GEM	SPTY2D1
Dpp4	DPP4	GFOD2	ST3GAL1
Dppa3	DPPA3	GLUL	ST3GAL6
Dram1	DRAM1	GMPR	ST8SIA4
Dse	DSE	GOLM1	STK17B
Dsel	DSEL	GPD1	STOM
Dst	DST	GPR132	SUSD3
Duoxa1	DUOXA1	GPR141	SYNGR1
Dusp27	DUSP27	GPR155	SYNGR2
Dusp5	DUSP5	GPR18	SYTL3
Dyrk4	DYRK4	GPR34	TAL1
Ebf3	EBF3	GPR35	TCEAL1
Ece1	ECE1	GPR65	TEP1
Ecm1	ECM1	GPR68	TFEC
Ecscr	ECSCR	GPR84	TGFBI
Eif2b2	EIF2B2	GPRC5C	THBD
Elavl4	ELAVL4	GRAP	TINF2
Emb	EMB	GRAP2	TIPARP
Emilin2	EMILIN2	GSN	TLN2
Esyt1	ESYT1	GUCY2C	TLR5
Etv1	ETV1	GYPC	TMEM119
Etv4	ETV4	HEXB	TMEM123
Evi2b	EVI2B	HGF	TMEM63A
Eya4	EYA4	HIC1	TNF
F2rl2	F2RL2	HIP1	TNFAIP2
Fabp3	FABP3	HLA-DMB	TNFSF13
Fam107b	FAM107B	HLA-DQA1	TREM1
Fam110b	FAM110B	HLA-DRB5	TSPAN7
Fam135a	FAM135A	HLCS	UNC119
Fam149a	FAM149A	HOPX	VOPP1
Fam160a2	FAM160A2	HPCAL1	VPS37B
Fam167b	FAM167B	HPR	XRCC5
Fam49a	FAM49A	HSD17B1	ZC3H12D
Fam69a	FAM69A	HTR7
Fam72a	FAM72C	IFFO1
Fam83g	FAM83G	IFITM2
Fam92a	FAM92A	IGF2BP3
Fas	FAS	IGF2R
Fbxo4	FBXO4	IGSF10
Fcho1	FCHO1	IL10
Fcrlb	FCRLB	IL1R2
Fem1c	FEM1C	IL1RN
Ffar2	FFAR2	IL2RA
Fgf13	FGF13	IL2RG
Fgr	FGR	IL7R
Fhit	FHIT	IQCG
Fkbp14	FKBP14	IQGAP1
Fkbp7	FKBP7	IQGAP2
Fkbp9	FKBP9	IRS2
Flrt3	FLRT3	ISY1
Flt3	FLT3	ITGA4
Fosl2	FOSL2	ITGA9
Foxp3	FOXP3	ITGAE
Fpr2	FPR3	ITGB3BP
Fut4	FUT4	ITGB7
Fxyd5	FXYD5	JAG2
Fzd7	FZD7	JAK2
Gab3	GAB3	JAM2
Galnt6	GALNT6	KCNAB2
Gapt	GAPT	KCNMA1
Garnl3	GARNL3	KHDRBS3
Gdf3	GDF3	KIAA0040
Gem	GEM	KIAA1671
Gfod2	GFOD2	KITLG
Glul	GLUL	KLF12
Gmpr	GMPR	KLF2
Golm1	GOLM1	KMO
Gp9	GP9	KRBA1
Gpd1	GPD1	KYNU
Gpr132	GPR132	LAYN
Gpr141	GPR141	LDHB
Gpr155	GPR155	LDLR
Gpr171	GPR171	LDLRAD3
Gpr18	GPR18	LGR4
Gpr33	GPR33	LRRC3
Gpr34	GPR34	LRRC39
Gpr35	GPR35	LRRC8C
Gpr65	GPR65	LSP1
Gpr68	GPR68	LSR
Gpr84	GPR84	LTB4R
Gprc5c	GPRC5C	LYPLAL1
Grap	GRAP	LYZ
Grap2	GRAP2	MAGED1
Gsn	GSN	MAGED2
Gstm1	GSTM5	MAGEH1
Gstt2	GSTT2B	MAGI1
Gucy2c	GUCY2C	MAK
Gypc	GYPC	MALT1
Hepacam2	HEPACAM2	MAP4K1
Hexb	HEXB	MAPK13
Hgf	HGF	MAPKAPK3
Hic1	HIC1	MBNL3
Hip1	HIP1	MEF2C
H2-DMb1	HLA-DMB	MEFV
H2-DMb2	HLA-DMB	METRNL
H2-Aa	HLA-DQA1	MGST1
H2-Ab1	HLA-DQB2	MICALL2
H2-Eb1	HLA-DRB5	MID1IP1
Hlcs	HLCS	MKL1
Hopx	HOPX	MLPH
Hpcal1	HPCAL1	MLXIPL
Hp	HPR	MMP14
Hsd17b1	HSD17B1	MOB3B
Hspb3	HSPB3	MOCOS
Htr7	HTR7	MOSPD3
Iffo1	IFFO1	MPZL3
Ifitm2	IFITM2	MRC2
Ifitm6	IFITM2	MS4A6A
Ifitm1	IFITM2	MS4A7
Igf2bp3	IGF2BP3	MSRB2
Igf2r	IGF2R	MTHFR
Igsf10	IGSF10	MTSS1
Il10	IL10	MXD1
Il1r2	IL1R2	MXRA8
Il1rn	IL1RN	MYO1G
Il2ra	IL2RA	MYO6
Il2rg	IL2RG	MYOF
Il7r	IL7R	NAALAD2
Ildr2	ILDR2	NAPSA
Inpp5j	INPP5J	NAT8L
Iqcg	IQCG	NAV2
Iqgap1	IQGAP1	NAV3
Iqgap2	IQGAP2	NCOA7
Irs2	IRS2	NDST1
Isy1	ISY1	NEK3
Itga4	ITGA4	NET1
Itga9	ITGA9	NEURL1
Itgae	ITGAE	NFE2
Itgb3bp	ITGB3BP	NFIA
Itgb7	ITGB7	NFIL3
Jag2	JAG2	NFKBIE
Jak2	JAK2	NINL
Jam2	JAM2	NLRC4
Kcnab2	KCNAB2	NR1H3
Kcng2	KCNG2	NR4A2
Kcnk12	KCNK12	NR4A3
Kcnma1	KCNMA1	NUP98
Khdrbs3	KHDRBS3	OAF
4930523C07Rik	KIAA0040	OCSTAMP
A830010M20Rik	KIAA1107	OLFM1
2900026A02Rik	KIAA1671	OLFML2B
Kitl	KITLG	OLFML3
Klf12	KLF12	OPTN
Klf2	KLF2	OSBPL3
Klhl13	KLHL13	OSCP1
Klhl23	KLHL23	OTUD1
Klhl38	KLHL38	OTUD7B
Klrb1b	KLRB1	P2RY12
Klrd1	KLRD1	P2RY14
Klrk1	KLRK1	PAG1
Kmo	KMO	PARD3B
Krba1	KRBA1	PDE3B
Krt80	KRT80	PDE4B
Ksr2	KSR2	PDE8A
Kynu	KYNU	PDGFB
Lad1	LAD1	PDGFC
Lag3	LAG3	PEAR1
Layn	LAYN	PFN2
Lbx2	LBX2	PHACTR1
Lca5l	LCA5L	PHGDH
Ldhb	LDHB	PHYHD1
Ldlr	LDLR	PIK3C2B
Ldlrad3	LDLRAD3	PILRB
Lefty1	LEFTY1	PIM1
Lgr4	LGR4	PKIB
Liph	LIPH	PKP4
Lix1	LIX1	PLA2G7
Lox	LOX	PLAC8
Lrguk	LRGUK	PLBD1
Lrig3	LRIG3	PLCG1
Lrrc3	LRRC3	PLEKHF1
Lrrc39	LRRC39	PLEKHG1
Lrrc8c	LRRC8C	PLEKHG3
Lrrc9	LRRC9	PLEKHH3
Lsp1	LSP1	PLEKHM1
Lsr	LSR	PLTP
Ltb4r1	LTB4R	PLXDC2
Lypd6	LYPD6	PLXNC1
Lyplal1	LYPLAL1	PLXND1
Lyz2	LYZ	PMAIP1
Maged1	MAGED1	PMP22
Maged2	MAGED2	PMVK
Mageh1	MAGEH1	PPARG
Magi1	MAGI1	PPM1L
Mak	MAK	PQLC1
Malt1	MALT1	PQLC3
Map4k1	MAP4K1	PRDM1
Mapk13	MAPK13	PRKAR2B
Mapkapk3	MAPKAPK3	PRKCH
Masp1	MASP1	PROS1
Mbnl3	MBNL3	PROX1
Mef2c	MEF2C	PSAT1
Mefv	MEFV	PSTPIP1
Meis3	MEIS3	PTGER2
Metrnl	METRNL	PTPN22
Mgst1	MGST1	PTPN7
Micall2	MICALL2	PTPRM
Mid1ip1	MID1IP1	PWWP2A
Mkl1	MKL1	QPCT
Mlph	MLPH	RAB11FIP1
Mlxipl	MLXIPL	RAB34
Mmp14	MMP14	RAB38
Mndal	MNDA	RAB44
Ifi205	MNDA	RAB6B
Mob3b	MOB3B	RALGDS
Mocos	MOCOS	RAPGEF5
Mospd3	MOSPD3	RARA
Mpzl3	MPZL3	RASGRP1
Mrc2	MRC2	RASGRP2
Ms4a6b	MS4A6A	RASGRP3
Ms4a6c	MS4A6A	RASGRP4
Ms4a7	MS4A7	RBMS1
Msrb2	MSRB2	RELL1
Mthfr	MTHFR	RGL3
Mtss1	MTSS1	RGMB
Mttp	MTTP	RGS1
Mxd1	MXD1	RGS14
Mxra8	MXRA8	RGS18
Myadml2	MYADML2	RHOB
Myl2	MYL2	RHOBTB1
Myo18b	MYO18B	RIC3
Myo1g	MYO1G	RILPL1
Myo6	MYO6	RIN3
Myof	MYOF	RTN4RL1
Naalad2	NAALAD2	RUNDC3A
Nanos1	NANOS1	RUNX2
Napsa	NAPSA	RUNX3
Nat8l	NAT8L	S100A11
Nav2	NAV2	SALL1
Nav3	NAV3	SAMHD1
Ncoa7	NCOA7	SARM1
Ndst1	NDST1	SCCPDH
Nek3	NEK3	SCN1B
Net1	NET1	SCOC
Neurl1a	NEURL1	SDK1
Neurl3	NEURL3	SEC14L2
Nfe2	NFE2	SECTM1
Nfia	NFIA	SELL
Nfil3	NFIL3	SEMA4A
Nfkbie	NFKBIE	SEMA4B
Ninl	NINL	SEMA4G
Nipal1	NIPAL1	SERPINB9
Nlrc4	NLRC4	SERPINE1
Nostrin	NOSTRIN	SESTD1
Npnt	NPNT	SEZ6L
Nr1h3	NR1H3	SH3BGRL
Nr4a2	NR4A2	SH3PXD2B
Nr4a3	NR4A3	SIGLEC1
Nrap	NRAP	SIGLEC8
Nup98	NUP98	SIK1
Oaf	OAF	SIPA1L2
Ocstamp	OCSTAMP	SIRPB1
Olfm1	OLFM1	SLAMF1
Olfml2b	OLFML2B	SLAMF7
Olfml3	OLFML3	SLC12A2
Optn	OPTN	SLC1A3
Osbpl3	OSBPL3	SLC22A17
Oscp1	OSCP1	SLC25A20
Otud1	OTUD1	SLC2A5
Otud7b	OTUD7B	SLC46A1
P2rx5	P2RX5-TAX1BP3	SLCO3A1
P2ry12	P2RY12	SLFN12
P2ry14	P2RY14	SMAD3
Pag1	PAG1	SMPDL3A
Pard3b	PARD3B	SNAP47
Pcdhb22	PCDHB15	SNTA1
Pcdhga4	PCDHGA4	SORT1
Pcdhgb2	PCDHGB2	SPARC
Pcdhga5	PCDHGB4	SPATS2
Pde3b	PDE3B	SPINT2
Pde4b	PDE4B	SPNS2
Pde7b	PDE7B	SPOCK1
Pde8a	PDE8A	SPON1
Pdgfb	PDGFB	SPRY1
Pdgfc	PDGFC	SPTY2D1
Pdyn	PDYN	SRGAP3
Pdzk1ip1	PDZK1IP1	SRPK3
Pear1	PEAR1	ST3GAL1
Pf4	PF4V1	ST3GAL4
Pfn2	PFN2	ST3GAL5
Phactr1	PHACTR1	ST3GAL6
Phgdh	PHGDH	ST5
Phyhd1	PHYHD1	ST8SIA4
Pik3c2b	PIK3C2B	STAT4
Pilrb1	PILRB	STK17B
Pilrb2	PILRB	STOM
Pim1	PIM1	STON2
Pkib	PKIB	STX1A
Pkp3	PKP3	SUSD3
Pkp4	PKP4	SVIL
Pla2g7	PLA2G7	SYNGR1
Plac8	PLAC8	SYNGR2
Plbd1	PLBD1	SYTL3
Plcg1	PLCG1	TACSTD2
Plekhf1	PLEKHF1	TAL1
Plekhg1	PLEKHG1	TANC2
Plekhg3	PLEKHG3	TBC1D10C
Plekhh2	PLEKHH2	TCEAL1
Plekhh3	PLEKHH3	TEP1
Plekhm1	PLEKHM1	TFEC
Pltp	PLTP	TGFA
Plxdc2	PLXDC2	TGFBI
Plxna4	PLXNA4	THBD
Plxnc1	PLXNC1	THBS1
Plxnd1	PLXND1	THNSL2
Pmaip1	PMAIP1	TINF2
Pmel	PMEL	TIPARP
Pmp22	PMP22	TJP1
Pmvk	PMVK	TLN2
Pparg	PPARG	TLR5
Ppm1l	PPM1L	TLR8
Ppp1r9a	PPP1R9A	TM4SF19
Pqlc1	PQLC1	TMC7
Pqlc3	PQLC3	TMEM119
Prdm1	PRDM1	TMEM123
Prickle1	PRICKLE1	TMEM150B
Prkar2b	PRKAR2B	TMEM2
Prkch	PRKCH	TMEM44
Pros1	PROS1	TMEM63A
Prox1	PROX1	TNF
Psat1	PSAT1	TNFAIP2
Pstpip1	PSTPIP1	TNFRSF18
Ptger2	PTGER2	TNFRSF4
Ptpn22	PTPN22	TNFSF13
Ptpn7	PTPN7	TPM2
Ptprm	PTPRM	TPPP
Pwwp2a	PWWP2A	TRAF1
Qpct	QPCT	TREM1
Rab11fip1	RAB11FIP1	TREML4
Rab34	RAB34	TRIM2
Rab38	RAB38	TRPS1
Rab44	RAB44	TSPAN7
Rab6b	RAB6B	TSPAN9
Ralgds	RALGDS	TTC30B
Rapgef5	RAPGEF5	TUBA4A
Rara	RARA	TYW3
Rasgrp1	RASGRP1	UNC119
Rasgrp2	RASGRP2	VAV3
Rasgrp3	RASGRP3	VDR
Rasgrp4	RASGRP4	VIPR1
Rbms1	RBMS1	VNN3
Rell1	RELL1	VOPP1
Rgl3	RGL3	VPS37B
Rgmb	RGMB	WDR35
Rgs1	RGS1	XRCC5
Rgs14	RGS14	YES1
Rgs18	RGS18	ZC3H12D
Rhob	RHOB	ZCCHC14
Rhobtb1	RHOBTB1	ZCWPW1
Ric3	RIC3	ZFP69
Rilpl1	RILPL1	ZIK1
Rin3	RIN3	ZMYND15
Rnf128	RNF128	ZNF275
Rtn4rl1	RTN4RL1	ZNF35
Rundc3a	RUNDC3A	ZNF354A
Runx2	RUNX2	ZNF366
Runx3	RUNX3	ZNF564
Rxrg	RXRG	ZNF580
S100a11	S100A11	ZNF641
Sall1	SALL1	ZNF697
Sall3	SALL3	ZNF770
Samhd1	SAMHD1
Sarm1	SARM1
Scarf2	SCARF2
Sccpdh	SCCPDH
Scn1b	SCN1B
Scoc	SCOC
Scube1	SCUBE1
Sdk1	SDK1
Sec14l2	SEC14L2
Sectm1a	SECTM1
Sell	SELL
Sema4a	SEMA4A
Sema4b	SEMA4B
Sema4g	SEMA4G
Serpina3g	SERPINA3
Serpinb9	SERPINB9
Serpine1	SERPINE1
Serpine2	SERPINE2
Sestd1	SESTD1
Sez6l	SEZ6L
Sgce	SGCE
Sh2d1b1	SH2D1B
Sh3bgrl	SH3BGRL
Sh3pxd2b	SH3PXD2B
Siglec1	SIGLEC1
Siglech	SIGLEC8
Sik1	SIK1
Sipa1l2	SIPA1L2
Gm9733	SIRPB1
Gm5150	SIRPB1
Sirpb1b	SIRPB1
Sirpb1a	SIRPB1
Slamf1	SLAMF1
Slamf7	SLAMF7
Slc12a2	SLC12A2
Slc1a3	SLC1A3
Slc22a17	SLC22A17
Slc25a20	SLC25A20
Slc28a2	SLC28A2
Slc2a5	SLC2A5
Slc46a1	SLC46A1
Slc52a3	SLC52A3
Slc6a4	SLC6A4
Slc7a4	SLC7A4
Slco3a1	SLCO3A1
Slfn1	SLFN12
Smad3	SMAD3
Smpdl3a	SMPDL3A
Snap47	SNAP47
Sncaip	SNCAIP
Snta1	SNTA1
Sort1	SORT1
Sparc	SPARC
Spats2	SPATS2
Speg	SPEG
Spic	SPIC
Spint2	SPINT2
Spns2	SPNS2
Spock1	SPOCK1
Spon1	SPON1
Spry1	SPRY1
Spty2d1	SPTY2D1
Srgap3	SRGAP3
Srpk3	SRPK3
St3gal1	ST3GAL1
St3gal4	ST3GAL4
St3gal5	ST3GAL5
St3gal6	ST3GAL6
St5	ST5
St8sia4	ST8SIA4
Stap1	STAP1
Stat4	STAT4
Stk17b	STK17B
Stom	STOM
Ston2	STON2
Stx1a	STX1A
Stxbp6	STXBP6
Susd3	SUSD3
Sv2a	SV2A
Svil	SVIL
Syngr1	SYNGR1
Syngr2	SYNGR2
Sytl3	SYTL3
Tacstd2	TACSTD2
Tal1	TAL1
Tanc2	TANC2
Tbc1d10c	TBC1D10C
Tcea3	TCEA3
Tceal1	TCEAL1
Tep1	TEP1
Tfec	TFEC
Tgfa	TGFA
Tgfbi	TGFBI
Thbd	THBD
Thbs1	THBS1
Thnsl2	THNSL2
Thrsp	THRSP
Timd4	TIMD4
Tinf2	TINF2
Tiparp	TIPARP
Tjp1	TJP1
Tln2	TLN2
Tlr5	TLR5
Tlr8	TLR8
Tm4sf19	TM4SF19
Tm4sf5	TM4SF5
Tmc7	TMC7
Tmem100	TMEM100
Tmem119	TMEM119
Tmem123	TMEM123
Tmem150b	TMEM150B
Tmem2	TMEM2
Tmem44	TMEM44
Tmem63a	TMEM63A
Tmem8c	TMEM8C
Tnf	TNF
Tnfaip2	TNFAIP2
Tnfrsf18	TNFRSF18
Tnfrsf4	TNFRSF4
Tnfsf13	TNFSF13
Tnip3	TNIP3
Tom1l1	TOM1L1
Tpm2	TPM2
Tppp	TPPP
Traf1	TRAF1
Trem1	TREM1
Treml4	TREML4
Trim2	TRIM2
Trps1	TRPS1
Tspan18	TSPAN18
Tspan7	TSPAN7
Tspan9	TSPAN9
Ttc30a2	TTC30B
Ttc30b	TTC30B
Tuba4a	TUBA4A
Tyw3	TYW3
Unc119	UNC119
Upk1b	UPK1B
Vav3	VAV3
Vdr	VDR
Vipr1	VIPR1
Vnn3	VNN3
Vopp1	VOPP1
Vps37b	VPS37B
Wdr35	WDR35
Wdr86	WDR86
Whrn	WHRN
Xk	XK
Xrcc5	XRCC5
Yes1	YES1
Zc3h12d	ZC3H12D
Zcchc14	ZCCHC14
Zcwpw1	ZCWPW1
Zfp37	ZFP37
Zfp69	ZFP69
Zik1	ZIK1
Zmynd15	ZMYND15
Zfp275	ZNF275
Zfp105	ZNF35
Zfp354a	ZNF354A
Zfp366	ZNF366
Zfp867	ZNF564
Zfp580	ZNF580
Zfp641	ZNF641
Zfp697	ZNF697
Zfp770	ZNF770
Zswim5	ZSWIM5
