# Supplementary material for: Single-cell profiling of human gliomas reveals macrophage ontogeny as a basis for regional differences in macrophage activation in the tumor microenvironment
Source: Genome Biol. 2017 Dec 20;18:234. doi: 10.1186/s13059-017-1362-4 (PMC5738907; doi:10.1186/s13059-017-1362-4)
Supplement: Supplementary file 4 — PCA loadings for human TAMs. Loadings of the 237 genes used in the PCA of Fig. 3a. (XLSX 22 kb) [file 13059_2017_1362_MOESM4_ESM.xlsx]

## Sheet: Table SIII
Gene	PC1 loading	PC2 loading	Enrichment in mouse model
HLA-DQA1	0.744431	0.035029	BMDM-enriched
MS4A6A	0.620534	-0.0592378	BMDM-enriched
TGFBI	0.595457	-0.210878	BMDM-enriched
HLA-DRB5	0.539366	0.185541	BMDM-enriched
CD74	0.521327	0.0112582	BMDM-enriched
DSE	0.519159	0.0315244	BMDM-enriched
CD93	0.515929	0.027698	BMDM-enriched
FOSL2	0.510205	0.241275	BMDM-enriched
PLTP	0.492457	0.0562491	BMDM-enriched
THBD	0.475982	-0.0632868	BMDM-enriched
IFITM2	0.473951	-0.0383206	BMDM-enriched
METRNL	0.464535	0.198814	BMDM-enriched
IQGAP1	0.455531	-0.0216822	BMDM-enriched
ITGA4	0.446316	0.073124	BMDM-enriched
PDE4B	0.448178	0.381867	BMDM-enriched
OLFML2B	0.432288	0.11789	MG-enriched
FPR3	0.404201	0.0455605	BMDM-enriched
BHLHE40	0.402912	0.273702	BMDM-enriched
TNFSF13	0.385017	-0.0112549	BMDM-enriched
HLA-DMB	0.376436	0.0923371	BMDM-enriched
KYNU	0.374428	0.0897421	BMDM-enriched
GPR84	0.372279	0.248353	MG-enriched
CREM	0.370943	0.414219	BMDM-enriched
GPR65	0.368807	0.0631242	BMDM-enriched
FGR	0.367217	0.0239807	BMDM-enriched
MXD1	0.33085	0.0552338	BMDM-enriched
IL1RN	0.330619	0.163596	BMDM-enriched
FAM49A	0.32088	0.138754	BMDM-enriched
SH3BGRL	0.296802	0.0541494	BMDM-enriched
EMB	0.293128	0.0218781	BMDM-enriched
S100A11	0.275483	0.152644	BMDM-enriched
CTSD	0.272991	0.15715	MG-enriched
LYZ	0.270851	-0.166231	BMDM-enriched
PTPN7	0.269996	0.0421285	BMDM-enriched
SAMHD1	0.26399	0.0303145	BMDM-enriched
SPINT2	0.257883	0.0502424	BMDM-enriched
NFIL3	0.255809	0.112071	BMDM-enriched
TMEM123	0.253799	0.0577794	BMDM-enriched
CIB1	0.253706	0.0192106	BMDM-enriched
CST3	0.25188	-0.0655167	MG-enriched
CIITA	0.242172	-0.0543762	BMDM-enriched
TREM1	0.240109	0.281914	BMDM-enriched
VOPP1	0.238075	0.0736426	BMDM-enriched
IL10	0.234823	0.123161	BMDM-enriched
PLAC8	0.232206	-0.149732	BMDM-enriched
CD9	0.2298	0.255195	MG-enriched
DOK3	0.229347	-0.0697855	BMDM-enriched
CYBB	0.228796	0.0670933	BMDM-enriched
CD81	0.228732	0.171733	MG-enriched
KCNMA1	0.22642	0.0616556	MG-enriched
CYTH1	0.224664	0.132963	BMDM-enriched
GPR132	0.218155	0.253249	BMDM-enriched
SYNGR2	0.218085	0.028334	BMDM-enriched
HEXB	0.213728	0.119036	MG-enriched
GLUL	0.209968	0.149191	MG-enriched
PLBD1	0.209955	-0.0662627	BMDM-enriched
PIM1	0.207953	-0.151645	BMDM-enriched
GPR155	0.207044	-0.0377397	MG-enriched
FXYD5	0.206619	-0.0800609	BMDM-enriched
ARG2	0.206042	0.154404	BMDM-enriched
PQLC3	0.202106	0.00814581	BMDM-enriched
MS4A7	0.201387	0.312521	BMDM-enriched
DNASE1L1	0.189966	0.0303789	BMDM-enriched
MALT1	0.178977	0.220791	BMDM-enriched
LDHB	0.177188	0.0566291	MG-enriched
CSF2RB	0.176951	0.0453572	BMDM-enriched
PROS1	0.173083	0.0527458	MG-enriched
RIN3	0.172757	0.0247441	BMDM-enriched
CXCR4	0.171551	0.430063	BMDM-enriched
PRDM1	0.168812	0.355047	BMDM-enriched
HPCAL1	0.159771	0.0644955	BMDM-enriched
RAB34	0.159531	0.0626656	MG-enriched
STOM	0.155234	0.0143002	BMDM-enriched
RELL1	0.154987	-0.0123441	BMDM-enriched
ANXA11	0.154211	0.108648	BMDM-enriched
CLEC4A	0.152834	-0.032067	BMDM-enriched
MAPKAPK3	0.149067	0.0367618	BMDM-enriched
ASPH	0.147694	-0.0352312	MG-enriched
SYTL3	0.145965	-0.00102908	BMDM-enriched
STK17B	0.144346	0.225608	BMDM-enriched
MNDA	0.144171	-0.0455908	BMDM-enriched
PQLC1	0.142305	0.00854536	BMDM-enriched
SELL	0.135844	-0.0622364	BMDM-enriched
RASGRP3	0.135711	0.156164	MG-enriched
TNFAIP2	0.135166	0.0738282	BMDM-enriched
PLXND1	0.134753	-0.0268224	BMDM-enriched
BEX4	0.134293	0.144424	BMDM-enriched
CYP27A1	0.130435	0.0213368	BMDM-enriched
NR4A3	0.127403	0.6686	BMDM-enriched
ST3GAL1	0.126363	0.136477	BMDM-enriched
UNC119	0.124273	0.0455856	BMDM-enriched
CDK2AP2	0.120956	-0.0217362	BMDM-enriched
TIPARP	0.120786	0.152447	BMDM-enriched
CYTIP	0.115787	0.0223159	BMDM-enriched
ARHGAP15	0.115762	0.0306002	BMDM-enriched
C2	0.113057	0.0980313	MG-enriched
C4orf48	0.110737	-0.010981	MG-enriched
NFKBIE	0.110237	0.181245	BMDM-enriched
AP2A2	0.109065	0.00391638	BMDM-enriched
NR4A2	0.105247	0.627893	BMDM-enriched
CD300C	0.105183	0.0657282	BMDM-enriched
CTSF	0.103729	0.00355322	MG-enriched
CXCL16	0.102509	0.348205	BMDM-enriched
AOAH	0.0999585	0.0240579	BMDM-enriched
SPTY2D1	0.0999467	0.127066	BMDM-enriched
NUP98	0.0973642	0.148326	BMDM-enriched
COQ10B	0.0928105	0.140685	BMDM-enriched
TINF2	0.0925042	0.0592327	BMDM-enriched
PDE8A	0.0924728	0.100684	BMDM-enriched
DCK	0.0899228	0.0335408	BMDM-enriched
PMVK	0.0897783	0.0479786	BMDM-enriched
SIK1	0.0887226	0.482705	BMDM-enriched
CHST11	0.0865737	0.124834	MG-enriched
SCOC	0.0863346	0.0408742	MG-enriched
SCCPDH	0.0862672	0.0632785	MG-enriched
XRCC5	0.0841129	0.0214603	MG-enriched
CCR1	0.082787	-0.0605677	BMDM-enriched
MAGED1	0.0816812	0.00411767	MG-enriched
GEM	0.079607	0.156945	MG-enriched
DEPTOR	0.0780803	0.112142	BMDM-enriched
ESYT1	0.0780594	-0.035243	BMDM-enriched
VPS37B	0.0757903	0.254064	BMDM-enriched
ABHD3	0.0700499	-0.00256688	MG-enriched
RBMS1	0.0676517	-0.00886596	BMDM-enriched
SIRPB1	0.0669471	-0.19726	BMDM-enriched
EVI2B	0.0637688	0.0309614	BMDM-enriched
SERPINB9	0.0589182	0.397609	BMDM-enriched
ISY1	0.0572966	-0.0367596	BMDM-enriched
FAM135A	0.0556854	-0.0211366	MG-enriched
TMEM63A	0.0546979	0.00953456	MG-enriched
GSN	0.0544542	0.215715	BMDM-enriched
MKL1	0.0539383	-0.0380103	BMDM-enriched
MYOF	0.0499892	-0.0121553	BMDM-enriched
RGS18	0.0491171	-0.0769249	BMDM-enriched
DST	0.0477772	0.059392	MG-enriched
PLEKHM1	0.0469603	0.0487258	BMDM-enriched
IRS2	0.046855	0.310489	BMDM-enriched
CTDSP1	0.0452556	0.179207	BMDM-enriched
CD40	0.0394565	0.0196238	BMDM-enriched
APH1B	0.0351693	0.126157	BMDM-enriched
DNAJA4	0.0291394	-0.108623	MG-enriched
LRRC8C	0.0271368	0.105976	BMDM-enriched
FEM1C	0.024932	0.139708	BMDM-enriched
DYRK4	0.0222183	0.0469367	MG-enriched
MAP4K1	0.0214061	-0.0329956	BMDM-enriched
JAK2	0.0186699	0.0028807	BMDM-enriched
CCL22	0.0169717	0.0349821	BMDM-enriched
RUNX2	0.0166023	0.0550321	BMDM-enriched
DDAH2	0.0156245	0.154343	MG-enriched
DNAJB4	0.0127168	-0.0559229	MG-enriched
NFIA	0.0110459	0.0749354	MG-enriched
TCEAL1	0.00946426	0.0445934	MG-enriched
OSBPL3	0.00875666	0.115852	BMDM-enriched
FHIT	0.00733775	0.0485656	MG-enriched
MAGED2	0.00637125	0.138021	MG-enriched
IFFO1	0.00492147	-0.0329784	MG-enriched
MAGEH1	-0.000627342	0.0585587	MG-enriched
TLR5	-0.00311587	-0.0435132	BMDM-enriched
CD37	-0.00745701	-0.00106923	MG-enriched
ST8SIA4	-0.00762471	0.0848175	BMDM-enriched
CCDC125	-0.00783145	-0.030759	BMDM-enriched
SERPINE1	-0.00850055	0.100486	MG-enriched
ARSB	-0.00905113	0.0541406	MG-enriched
FAS	-0.011052	0.0370111	BMDM-enriched
SUSD3	-0.0152521	0.0403004	MG-enriched
TNF	-0.0183798	0.288616	MG-enriched
TFEC	-0.0218531	0.0359743	BMDM-enriched
CRYBB1	-0.0222686	0.0430368	MG-enriched
ST3GAL6	-0.0237579	0.0402724	MG-enriched
ADAMTSL4	-0.0253463	0.185823	BMDM-enriched
SYNGR1	-0.0259286	0.01486	MG-enriched
SCN1B	-0.0274957	0.00988729	MG-enriched
RASGRP4	-0.0313221	-0.0829064	BMDM-enriched
PDE3B	-0.0346686	0.208014	MG-enriched
PDGFB	-0.037181	0.420078	MG-enriched
PHACTR1	-0.0386793	0.351184	MG-enriched
ALPK1	-0.0406242	-0.00755436	BMDM-enriched
ATP8B4	-0.0409995	0.0282397	BMDM-enriched
GAB3	-0.0411056	0.00132277	BMDM-enriched
PDGFC	-0.0425384	-0.00817692	BMDM-enriched
CDH23	-0.0550223	0.0499583	MG-enriched
JAM2	-0.0557784	0.0557054	MG-enriched
TMEM119	-0.0584393	0.13085	MG-enriched
OLFML3	-0.0594245	0.168283	MG-enriched
SORT1	-0.0595792	0.0430374	MG-enriched
C4orf19	-0.0596804	0.0348034	MG-enriched
FKBP14	-0.065257	-0.0659424	MG-enriched
PRKCH	-0.0668139	0.158285	BMDM-enriched
PILRB	-0.0682194	-0.0462902	BMDM-enriched
TEP1	-0.0720332	-0.0459392	BMDM-enriched
MTHFR	-0.0726933	0.0173676	BMDM-enriched
MTSS1	-0.0737232	0.0907971	BMDM-enriched
NCOA7	-0.0793561	0.220742	BMDM-enriched
MRC2	-0.0798808	0.090577	MG-enriched
CWC25	-0.0825046	0.0278563	BMDM-enriched
GFOD2	-0.0833309	-0.0473217	MG-enriched
GYPC	-0.0897343	0.0600331	BMDM-enriched
SIPA1L2	-0.0904183	0.0861901	MG-enriched
PHYHD1	-0.0931775	-0.0274572	MG-enriched
SLC2A5	-0.0950181	0.119721	MG-enriched
PMAIP1	-0.0991969	0.173316	BMDM-enriched
NET1	-0.10647	0.137278	BMDM-enriched
RGL3	-0.109552	0.00790153	MG-enriched
OTUD1	-0.116637	0.269611	MG-enriched
MEFV	-0.11904	-0.0670931	BMDM-enriched
MEF2C	-0.119276	0.106044	MG-enriched
MLXIPL	-0.125939	0.079601	MG-enriched
PAG1	-0.145018	0.148037	MG-enriched
KHDRBS3	-0.151399	0.0192457	MG-enriched
CLEC9A	-0.151586	0.00846816	BMDM-enriched
TLN2	-0.152312	0.14657	MG-enriched
FAM149A	-0.157271	0.0455668	MG-enriched
SPNS2	-0.157538	0.0211009	MG-enriched
TSPAN7	-0.162387	0.00609017	MG-enriched
PLXDC2	-0.1655	0.146474	MG-enriched
CKB	-0.166689	0.0740128	MG-enriched
ZC3H12D	-0.168947	-0.0911033	BMDM-enriched
P2RX5-TAX1BP3	-0.179694	-0.123622	BMDM-enriched
CARD11	-0.179798	0.085698	BMDM-enriched
KLRD1	-0.181962	-0.108905	BMDM-enriched
GPR34	-0.185602	0.107139	MG-enriched
RGS1	-0.197081	0.377007	BMDM-enriched
CCL4	-0.201557	0.610341	MG-enriched
ADRB2	-0.223777	-0.00478411	MG-enriched
NAV3	-0.228715	0.0489197	MG-enriched
ADORA3	-0.233277	0.0928435	MG-enriched
PLA2G7	-0.241233	0.0753162	BMDM-enriched
SIGLEC8	-0.24453	0.067382	MG-enriched
SPRY1	-0.250959	0.235998	MG-enriched
TAL1	-0.273072	0.189864	MG-enriched
RHOB	-0.274508	0.291096	MG-enriched
BIN1	-0.274968	0.126523	MG-enriched
SALL1	-0.285181	-0.034544	MG-enriched
KLF2	-0.292704	0.114122	MG-enriched
BHLHE41	-0.314724	0.10757	MG-enriched
SLC1A3	-0.334699	0.0518851	MG-enriched
P2RY12	-0.540471	0.160081	MG-enriched
