# Supplementary material for: Single-cell profiling of human gliomas reveals macrophage ontogeny as a basis for regional differences in macrophage activation in the tumor microenvironment
Source: Genome Biol. 2017 Dec 20;18:234. doi: 10.1186/s13059-017-1362-4 (PMC5738907; doi:10.1186/s13059-017-1362-4)
Supplement: Supplementary file 5 — Markers of macrophage ontogeny. The 66 lineage-specific genes identified in Fig. 3. (XLSX 9 kb) [file 13059_2017_1362_MOESM5_ESM.xlsx]

## Sheet: Table SIV
MG_Markers	Mac_Markers
CCL4	HLA-DQA1
ADRB2	MS4A6A
NAV3	TGFBI
ADORA3	HLA-DRB5
SIGLEC8	CD74
SPRY1	DSE
TAL1	CD93
RHOB	FOSL2
BIN1	PLTP
SALL1	THBD
KLF2	IFITM2
BHLHE41	METRNL
SLC1A3	IQGAP1
P2RY12	PDE4B
	FPR3
	BHLHE40
	TNFSF13
	HLA-DMB
	KYNU
	ITGA4
	CREM
	GPR65
	FGR
	MXD1
	IL1RN
	FAM49A
	SH3BGRL
	EMB
	S100A11
	LYZ
	PTPN7
	SAMHD1
	SPINT2
	NFIL3
	TMEM123
	CIB1
	CIITA
	TREM1
	VOPP1
	IL10
	PLAC8
	DOK3
	CYBB
	CYTH1
	GPR132
	SYNGR2
	PLBD1
	PIM1
	FXYD5
	ARG2
	PQLC3
	MS4A7
