# Supplementary material for: Single-cell profiling of human gliomas reveals macrophage ontogeny as a basis for regional differences in macrophage activation in the tumor microenvironment
Source: Genome Biol. 2017 Dec 20;18:234. doi: 10.1186/s13059-017-1362-4 (PMC5738907; doi:10.1186/s13059-017-1362-4)
Supplement: Supplementary file 6 — PCA loadings for human TAMs compared to macrophages/microglia from non-malignant tissues. Genes and their loadings in the PCA of Fig. 4. (XLSX 12 kb) [file 13059_2017_1362_MOESM6_ESM.xlsx]

## Sheet: Table SV
	PC1	PC2
P2ry12	-0.57523	0.296867
Slc1a3	-0.34777	0.116146
Bhlhe41	-0.344352	0.1859
Nav3	-0.302569	0.108241
Bin1	-0.271624	0.195203
Rhob	-0.265998	0.246403
Klf2	-0.262384	0.0587107
Ckb	-0.236503	0.156562
Spry1	-0.230368	0.200926
Gpr34	-0.229966	0.256194
Plxdc2	-0.219826	0.293415
Adrb2	-0.215985	-0.0505246
Rgs1	-0.208627	0.31048
Tln2	-0.19961	0.182214
Pla2g7	-0.196033	0.0805485
Tspan7	-0.181996	0.0467501
Ccl4	-0.178183	0.518319
Mef2c	-0.156126	0.200834
Tmem119	-0.115273	0.270456
Sipa1l2	-0.0961399	0.104868
Sort1	-0.0892446	0.103033
Pmaip1	-0.0816388	0.138452
Ncoa7	-0.0733415	0.195694
Susd3	-0.06687	0.146675
Cd37	-0.0407005	0.0481437
Pdgfb	-0.0393714	0.393736
Syngr1	-0.0354035	0.0862659
Mtss1	-0.0352071	0.097141
Phactr1	-0.0337093	0.363273
Tfec	-0.00710184	0.069279
St8sia4	-0.00504015	0.150211
Nfia	-0.00173165	0.0930397
St3gal6	-0.000950658	0.0618341
Tnf	0.00587347	0.251218
Dnajb4	0.00936465	-0.0375081
Tmem63a	0.0376395	0.0378288
Gsn	0.0466343	0.308654
Isy1	0.0532628	-0.0143104
Rgs18	0.0556047	-0.0929078
Gem	0.0656927	0.177525
Scoc	0.0687956	0.10568
Vps37b	0.0756235	0.216532
Rbms1	0.0772494	-0.00607065
Maged1	0.0774785	0.0492053
Ccr1	0.0801804	0.0072809
Sccpdh	0.0957649	0.123704
Cxcl16	0.0986938	0.419524
Cd300a	0.0999039	0.103512
C2	0.120435	0.155816
Nr4a2	0.131317	0.469543
Rasgrp3	0.133283	0.213757
Asph	0.134827	0.0411758
Ldhb	0.140678	0.172592
Tiparp	0.143758	0.103085
Ap2a2	0.145412	-0.0035172
Mndal	0.15108	0.0856544
Stk17b	0.161214	0.157958
Pros1	0.169516	0.105844
Gpr155	0.174902	0.00212591
Plxnd1	0.175753	0.0113415
Clec4a2	0.180006	-0.0146769
Glul	0.183937	0.185911
Cd9	0.186488	0.306025
Hexb	0.202711	0.209
Kcnma1	0.203709	0.0783362
Cd81	0.204238	0.290209
Dnase1l1	0.213118	0.0455626
Fxyd5	0.214629	-0.0579676
Cst3	0.232136	0.0435985
Ms4a7	0.256006	0.319731
Cib1	0.258908	0.0801507
Samhd1	0.259139	0.0948014
Cybb	0.262266	0.167202
S100a11	0.275713	0.253426
Sh3bgrl	0.283231	0.162545
Ctsd	0.292237	0.225256
Fam49a	0.319351	0.185393
Lyz2	0.335185	-0.203478
Gpr84	0.357736	0.251254
Gpr65	0.370949	0.0944154
Pde4b	0.451647	0.310064
Iqgap1	0.468155	-0.0222365
Dse	0.526626	0.00113179
Pltp	0.528527	0.0495433
Cd93	0.531586	0.0343336
Ms4a6b	0.618313	-0.0428463
Tgfbi	0.629365	-0.231379
