# Supplementary material for: Single-cell profiling of human gliomas reveals macrophage ontogeny as a basis for regional differences in macrophage activation in the tumor microenvironment
Source: Genome Biol. 2017 Dec 20;18:234. doi: 10.1186/s13059-017-1362-4 (PMC5738907; doi:10.1186/s13059-017-1362-4)
Supplement: Supplementary file 7 — Genes differentially expressed between human blood-derived and microglial TAMs. The results of a differential-expression test between human blood-derived and microglial TAMs, performed via DESeq. (XLSX 1113 kb) [file 13059_2017_1362_MOESM7_ESM.xlsx]

## Sheet: Table SVI
id	Mean Microglia	Mean BMD TAMs	log2FoldChange	pval	padj
CD163	0.801716	5.60623	-4.80451	1.56558e-233	2.03964e-229
HLA-DQA1	2.21164	5.97717	-3.76553	4.58154e-131	2.98441e-127
FCGBP	1.22645	4.57998	-3.35353	2.22846e-113	9.67748e-110
ACY3	3.35675	0.703042	2.65371	8.22296e-101	2.67822e-97
DHRS9	2.89876	0.520698	2.37806	3.79481e-89	9.88775e-86
F13A1	0.227006	2.25726	-2.03025	4.12297e-80	8.95234e-77
TMEM176B	1.89502	5.0149	-3.11988	7.75617e-80	1.44353e-76
CH25H	6.77301	3.36708	3.40593	8.65145e-78	1.40889e-74
TGFBI	0.365553	2.52872	-2.16317	1.64576e-71	2.38232e-68
PLTP	2.73176	5.93218	-3.20043	1.02356e-70	1.33349e-67
TSPAN13	0.016196	0.952933	-0.936737	2.42286e-69	2.86954e-66
SOCS3	0.803905	2.90596	-2.10206	1.26574e-67	1.37417e-64
TYMP	0.938733	3.10554	-2.16681	9.48131e-66	9.50173e-63
LMNA	0.608944	2.68719	-2.07824	7.64444e-65	7.11369e-62
MS4A6A	2.77002	5.54887	-2.77885	1.04363e-64	9.06426e-62
HLA-DQB1	3.10159	5.66361	-2.56201	3.67848e-60	2.9952e-57
DDX3Y	1.96063	0.356574	1.60405	5.07942e-59	3.70232e-56
SMIM3	0.848821	2.95123	-2.10241	5.11527e-59	3.70232e-56
OLFML2B	0.568759	2.44085	-1.87209	3.94582e-58	2.70558e-55
PPA1	0.735182	2.8969	-2.16172	1.11551e-55	7.26643e-53
SYNDIG1	2.53862	0.843855	1.69477	2.3923e-55	1.48413e-52
RPS4Y1	2.47622	0.579942	1.89628	1.69979e-54	1.00659e-51
IFITM3	2.0946	4.53235	-2.43774	3.38728e-54	1.91867e-51
DPYD	0.53311	2.18669	-1.65358	3.81732e-53	2.07217e-50
IFITM2	2.36075	4.76287	-2.40212	1.1609e-51	6.0497e-49
MS4A4A	2.13229	4.53467	-2.40239	3.86232e-49	1.93532e-46
THBD	0.33578	1.96103	-1.62525	3.06427e-48	1.47857e-45
P2RY12	6.01938	3.93764	2.08174	5.64128e-48	2.62481e-45
GALC	0.515489	2.08534	-1.56985	4.10737e-47	1.8452e-44
PLAUR	3.76057	6.63383	-2.87325	1.57949e-46	6.85919e-44
METRNL	0.50124	2.00694	-1.5057	2.53838e-46	1.06678e-43
IFI30	4.34296	6.71103	-2.36806	3.1208e-46	1.27056e-43
PTPN1	1.29195	3.11003	-1.81808	6.89734e-46	2.72299e-43
HLA-DRB5	4.19338	6.20084	-2.00746	7.25906e-46	2.7815e-43
FILIP1L	0.349254	1.6925	-1.34325	4.15445e-45	1.5464e-42
HLA-DRB1	5.49771	7.6294	-2.13169	2.13347e-44	7.72078e-42
TBC1D8	0.255886	1.40901	-1.15312	2.97733e-44	1.04834e-41
FPR3	0.304572	1.56981	-1.26524	8.61993e-44	2.95528e-41
TMEM176A	1.10842	3.18361	-2.07519	1.02106e-43	3.41086e-41
NAMPT	2.62366	4.90438	-2.28071	1.25133e-42	4.07559e-40
HLA-DPB1	3.31792	5.21438	-1.89645	4.97365e-42	1.58041e-39
SLC44A2	2.64026	1.13768	1.50258	1.474e-41	4.57222e-39
HAMP	0.613802	2.21987	-1.60607	1.77592e-41	5.38063e-39
DOK2	0.101596	1.03332	-0.931723	4.6289e-41	1.37057e-38
RBPJ	1.21271	2.89427	-1.68156	7.5539e-41	2.18694e-38
FCGR3A	4.85724	6.87154	-2.01431	4.86344e-40	1.37741e-37
SEMA4A	0.164652	1.15481	-0.990159	1.40492e-39	3.89432e-37
RNASE2	0.743671	2.55458	-1.81091	8.11779e-39	2.2033e-36
CPVL	2.73152	4.98685	-2.25533	9.21248e-39	2.44939e-36
IPCEF1	1.84975	0.613495	1.23625	1.30213e-36	3.39283e-34
DSE	0.464984	1.76052	-1.29554	1.86014e-36	4.75175e-34
IBSP	0.0462462	1.07171	-1.02546	3.96018e-36	9.92177e-34
XIST	1.06365	2.57674	-1.51308	2.24619e-35	5.52139e-33
SLAMF8	0.238002	1.26721	-1.02921	4.33034e-35	1.04473e-32
TNFSF13	1.43399	3.21133	-1.77735	7.95746e-35	1.88491e-32
FOSL2	0.639341	1.90195	-1.26261	1.08152e-34	2.51608e-32
AHR	0.135497	0.954548	-0.81905	4.08714e-34	9.34164e-32
CD93	0.390272	1.55904	-1.16876	1.5693e-33	3.52498e-31
LITAF	2.85814	4.61825	-1.76011	4.99189e-33	1.10228e-30
LGALS3BP	0.705326	2.23175	-1.52642	9.65144e-33	2.09565e-30
HLA-F	1.37425	2.91674	-1.54249	1.51669e-32	3.23926e-30
RTTN	1.26467	0.321939	0.942733	1.91234e-31	4.01838e-29
C1orf162	2.17609	4.01527	-1.83918	2.45424e-31	5.0752e-29
SEMA6D	1.01634	0.189136	0.827206	3.34293e-31	6.80496e-29
SH3BP5	0.152014	0.957132	-0.805118	6.03872e-31	1.21035e-28
TAGLN2	1.71109	3.49022	-1.77913	1.28253e-30	2.53163e-28
FABP5	1.18252	2.90719	-1.72468	1.51603e-30	2.94788e-28
RIN2	3.77316	2.31275	1.46041	1.81129e-30	3.47021e-28
HIF1A	3.91748	5.52204	-1.60456	3.82764e-30	7.22703e-28
ARHGAP18	0.960021	2.35796	-1.39794	8.25803e-30	1.53694e-27
FAM26F	0.767826	2.23053	-1.4627	1.14746e-29	2.10551e-27
ST14	0.25045	1.12802	-0.87757	2.00071e-29	3.62018e-27
KYNU	0.497221	1.7	-1.20278	2.23488e-29	3.98849e-27
IL21R	0.0667604	0.653665	-0.586905	3.30574e-29	5.81989e-27
CD72	0.21159	1.06841	-0.856819	3.3816e-29	5.87406e-27
SERPINA1	2.13365	3.72964	-1.59599	3.82148e-29	6.55083e-27
SDC2	0.321229	1.28013	-0.958896	4.01435e-29	6.79207e-27
RBP7	0.00286045	0.369585	-0.366725	7.64543e-29	1.27698e-26
EGR2	4.46104	2.69814	1.7629	8.3861e-29	1.38296e-26
GBP2	1.19664	2.69222	-1.49558	9.28377e-29	1.51186e-26
ARID5B	1.17257	2.51552	-1.34295	1.19878e-28	1.92812e-26
PLA2G7	1.4072	0.344254	1.06295	2.31149e-28	3.67246e-26
ATP1B3	3.2014	4.90527	-1.70387	2.62429e-28	4.11919e-26
TSC22D3	5.5058	3.74735	1.75844	3.9394e-28	6.10983e-26
GPR65	0.554042	1.66236	-1.10831	4.02745e-28	6.17289e-26
LDHA	3.43117	5.31573	-1.88456	4.25496e-28	6.44577e-26
IQGAP1	0.382734	1.36136	-0.978631	1.19312e-27	1.78666e-25
GPR84	1.40828	3.13458	-1.72629	1.63057e-27	2.41398e-25
RNF149	2.55646	4.02619	-1.46973	1.92639e-27	2.81989e-25
BCL2A1	3.54793	5.68796	-2.14003	5.31558e-27	7.6946e-25
GK	0.848077	2.08125	-1.23317	7.21881e-27	1.03348e-24
PDK4	6.00081	4.35092	1.64988	7.57393e-27	1.07253e-24
CTSH	3.0682	4.76967	-1.70146	9.46261e-27	1.32558e-24
SLC31A2	2.09023	3.67787	-1.58764	1.0502e-26	1.45554e-24
GSTO1	1.50202	3.06911	-1.56709	1.13037e-26	1.55015e-24
AHNAK	0.0693431	0.645165	-0.575821	2.0175e-26	2.73791e-24
CCL3	9.80652	7.85993	1.94659	3.61403e-26	4.85398e-24
EMR2	0.703625	1.79594	-1.09231	4.59364e-26	6.10673e-24
CREM	2.32151	3.86811	-1.5466	9.81249e-26	1.29128e-23
FCGR3B	0.304508	1.17177	-0.867262	1.01896e-25	1.32751e-23
CCL3L3	6.66284	4.52498	2.13786	1.24876e-25	1.61078e-23
GPX3	0.425822	1.54054	-1.11472	1.34685e-25	1.72027e-23
MAFB	1.71528	3.10793	-1.39265	1.79245e-25	2.26719e-23
PDE4B	2.21211	3.73422	-1.52211	2.00802e-25	2.51544e-23
DUSP2	2.14944	4.11441	-1.96497	2.3572e-25	2.92472e-23
KLF2	1.7096	0.695094	1.01451	3.63655e-25	4.46953e-23
NEURL2	0.458372	1.45469	-0.996316	4.24474e-25	5.16827e-23
TMEM70	0.935346	2.19204	-1.25669	4.62414e-25	5.57808e-23
TNFSF13B	0.707274	1.76717	-1.0599	5.05254e-25	6.03895e-23
ACSL1	3.54473	5.10862	-1.56389	5.95406e-25	7.05177e-23
RNF144B	1.23088	2.80111	-1.57024	2.57423e-24	3.02135e-22
CX3CR1	4.92718	3.49061	1.43657	3.01303e-24	3.5048e-22
BHLHE40	1.66526	3.08726	-1.422	3.57276e-24	4.1191e-22
MGAT1	3.25034	4.69124	-1.4409	4.5012e-24	5.144e-22
AMPD2	1.60049	2.92701	-1.32651	6.53147e-24	7.3993e-22
ANXA1	0.277761	1.35049	-1.07273	1.40814e-23	1.58149e-21
FLNA	0.101433	0.678099	-0.576667	1.82894e-23	2.03653e-21
SLC7A5	1.26309	2.49461	-1.23152	2.86774e-23	3.16617e-21
HLA-DMB	4.42667	6.00697	-1.5803	2.92564e-23	3.20296e-21
SIGLEC10	3.28797	4.67588	-1.38791	4.29241e-23	4.66013e-21
MICAL2	0.0484177	0.487227	-0.43881	6.5481e-23	7.0503e-21
ENG	2.02139	3.37643	-1.35504	6.75619e-23	7.21472e-21
SELENBP1	0.645325	0.0412426	0.604082	8.43195e-23	8.93101e-21
IGSF21	0.711943	1.7518	-1.03986	1.2399e-22	1.3027e-20
FGR	0.905199	2.13179	-1.22659	1.34995e-22	1.40698e-20
TPM4	2.5663	3.96717	-1.40087	1.37385e-22	1.42052e-20
HLA-DRA	8.10559	9.82314	-1.71756	1.45914e-22	1.49682e-20
GNG10	2.12325	3.67417	-1.55092	2.37912e-22	2.4215e-20
CCL3L1	5.65022	3.44375	2.20647	2.93344e-22	2.96255e-20
RAB20	3.05585	4.66695	-1.6111	3.50244e-22	3.50999e-20
PLIN2	3.94098	5.84967	-1.9087	4.82918e-22	4.80263e-20
LOC339505	0.720019	0.140624	0.579396	7.61672e-22	7.51748e-20
LOC145474	0.269473	1.10288	-0.833402	9.89231e-22	9.69e-20
GUK1	2.29161	3.76376	-1.47215	1.77998e-21	1.73056e-19
HLA-DPA1	6.54148	8.08564	-1.54416	1.85928e-21	1.79108e-19
NPC2	5.43108	6.85714	-1.42606	1.86971e-21	1.79108e-19
IL7R	0.121106	0.795751	-0.674645	2.54374e-21	2.41897e-19
CCL4L1	7.38564	5.53959	1.84605	2.61776e-21	2.47132e-19
MSR1	3.32474	4.85114	-1.5264	3.08405e-21	2.89058e-19
S100A9	0.413742	1.52785	-1.11411	4.50464e-21	4.19189e-19
HLA-A	5.08154	6.40616	-1.32462	1.10228e-20	1.01848e-18
SEPP1	1.1629	2.60306	-1.44017	1.47991e-20	1.35777e-18
PFKFB3	2.50412	3.73768	-1.23356	1.66868e-20	1.52025e-18
HLA-DOA	1.43153	2.58854	-1.15701	2.04677e-20	1.83921e-18
CD58	1.88592	3.3275	-1.44158	2.04702e-20	1.83921e-18
HLA-DMA	4.56307	5.93291	-1.36984	2.14747e-20	1.91625e-18
ABCC3	0.0451705	0.461912	-0.416742	2.3425e-20	2.07606e-18
ITGA4	0.0568941	0.533434	-0.47654	2.86439e-20	2.50658e-18
TFRC	2.19278	3.59819	-1.40542	2.86676e-20	2.50658e-18
ITSN1	0.362542	1.09862	-0.736074	3.00188e-20	2.60723e-18
BHLHE41	3.00316	1.86733	1.13583	3.63524e-20	3.13642e-18
CLEC9A	1.29192	0.442293	0.849631	4.7648e-20	4.08394e-18
EGR3	3.88528	2.66187	1.2234	6.40974e-20	5.45791e-18
HK1	1.28588	2.43557	-1.14968	7.00861e-20	5.9291e-18
HK3	0.194984	0.838135	-0.643151	8.77628e-20	7.3766e-18
PTGER4	1.74922	3.09174	-1.34252	9.2541e-20	7.72836e-18
GFRA1	0.0127493	0.306607	-0.293858	1.04834e-19	8.6992e-18
ZBTB16	1.6458	2.97175	-1.32595	1.20881e-19	9.96736e-18
NAAA	0.646561	1.58096	-0.934403	1.29519e-19	1.06124e-17
CSRP1	0.160864	0.785155	-0.624291	1.52642e-19	1.24289e-17
IL4I1	0.307656	1.08963	-0.781973	1.7105e-19	1.38412e-17
PTPN7	0.41255	1.19139	-0.778836	4.77117e-19	3.83697e-17
GLIPR2	0.411201	1.22583	-0.814631	4.8125e-19	3.84646e-17
SERPING1	0.707547	1.64723	-0.939683	5.55574e-19	4.41342e-17
LPCAT1	0.438747	1.22842	-0.789674	7.72709e-19	6.10112e-17
HCLS1	4.16677	5.41381	-1.24705	8.93751e-19	7.01433e-17
CFI	0.011017	0.321748	-0.310731	1.33282e-18	1.03976e-16
THBS1	0.0985169	0.805132	-0.706616	1.60507e-18	1.24469e-16
EGR1	5.58726	4.31017	1.27709	2.39592e-18	1.84698e-16
S100A4	0.129396	0.807937	-0.678541	2.44312e-18	1.8723e-16
PIM3	0.557706	1.37988	-0.822176	2.56656e-18	1.95539e-16
SERPINB8	0.370484	1.17889	-0.80841	2.67523e-18	2.02633e-16
SAMHD1	1.79822	2.95709	-1.15887	4.08394e-18	3.07547e-16
SPRY1	2.05723	1.06831	0.988916	4.90031e-18	3.66904e-16
TNFRSF1B	3.40139	4.5744	-1.17302	5.49594e-18	4.09149e-16
HBEGF	2.16405	3.60078	-1.43674	6.92478e-18	5.12591e-16
VAMP8	2.1384	3.50119	-1.36279	8.07687e-18	5.94494e-16
EMB	1.34157	2.40703	-1.06546	1.16709e-17	8.54201e-16
IMPDH1	0.467035	1.25008	-0.783041	1.74313e-17	1.26869e-15
KCTD20	0.877363	1.81448	-0.937119	2.00869e-17	1.45384e-15
ZNF267	1.61347	2.91558	-1.30211	2.18089e-17	1.56976e-15
CAT	1.09115	2.1822	-1.09105	2.19314e-17	1.5699e-15
SDCBP	4.76338	6.11578	-1.3524	2.41488e-17	1.71918e-15
SPINT2	1.59078	2.74387	-1.15309	2.72731e-17	1.93106e-15
CXADR	0.489011	1.26391	-0.774902	2.98798e-17	2.10418e-15
P4HB	2.51062	3.69137	-1.18075	3.87324e-17	2.71293e-15
LOC100128993	0.0253811	0.310867	-0.285486	3.94242e-17	2.74663e-15
RTN1	0.215852	0.807597	-0.591745	4.4492e-17	3.0832e-15
CTSA	2.25703	3.4199	-1.16287	5.05107e-17	3.48176e-15
SCIN	2.92788	4.16362	-1.23574	5.11273e-17	3.50572e-15
TRIM14	0.735378	1.62023	-0.884854	6.04014e-17	4.11817e-15
SLC25A19	0.673288	1.69165	-1.01836	6.06915e-17	4.11817e-15
HNRNPH1	5.51719	4.24552	1.27167	6.3753e-17	4.30349e-15
TIMP1	0.580263	1.5413	-0.961041	6.77943e-17	4.5527e-15
C12orf75	2.27685	1.19513	1.08173	8.21559e-17	5.48886e-15
RNASE4	0.394818	1.32568	-0.930862	9.64623e-17	6.41179e-15
PLSCR1	1.99276	3.18771	-1.19495	1.2868e-16	8.50984e-15
EHD1	0.261111	0.849335	-0.588223	1.48487e-16	9.77016e-15
FAM49A	0.991657	1.93393	-0.942276	1.76211e-16	1.15361e-14
CCL4	8.9509	7.23246	1.71844	2.8695e-16	1.86919e-14
SLC11A1	3.00962	4.16452	-1.1549	3.4062e-16	2.20776e-14
IL6ST	3.24368	2.21975	1.02393	4.87247e-16	3.1425e-14
CCDC107	0.480305	1.21466	-0.734356	5.43852e-16	3.4903e-14
HLA-C	5.44541	6.65302	-1.20761	6.67776e-16	4.2646e-14
PMP22	0.149592	0.813198	-0.663606	6.81331e-16	4.32994e-14
LAP3	2.594	3.84038	-1.24637	6.97063e-16	4.40841e-14
MVP	0.936566	1.90703	-0.970468	8.00793e-16	5.03997e-14
TBC1D2	0.165725	0.659904	-0.494179	1.07163e-15	6.71209e-14
DCSTAMP	0.0660219	0.494029	-0.428007	1.26818e-15	7.9052e-14
USP36	1.15019	2.05977	-0.909579	1.60991e-15	9.97402e-14
KBTBD12	0.70773	0.197174	0.510556	1.61538e-15	9.97402e-14
RHOH	0.574558	1.41158	-0.837026	1.75081e-15	1.07592e-13
HS3ST3B1	0.0313489	0.338108	-0.306759	2.00364e-15	1.22551e-13
STX4	1.50127	2.48283	-0.98156	2.17761e-15	1.32295e-13
TNFAIP8	0.27408	1.0541	-0.780019	2.18326e-15	1.32295e-13
S100B	0.325691	1.03177	-0.706079	2.24878e-15	1.35635e-13
PLEK	4.08657	5.41259	-1.32603	2.53585e-15	1.52245e-13
RASSF4	3.16708	4.29863	-1.13156	2.72302e-15	1.62732e-13
MCTP1	0.0934359	0.487843	-0.394407	3.09486e-15	1.84109e-13
MAN2A1	0.588029	1.31357	-0.72554	3.25194e-15	1.92574e-13
IL1RN	0.690721	1.7778	-1.08708	3.63673e-15	2.14386e-13
LAPTM4A	3.13035	4.26845	-1.1381	3.80176e-15	2.23105e-13
CIB1	1.41138	2.53221	-1.12083	3.91104e-15	2.28489e-13
TRABD	1.36124	2.339	-0.977757	4.39318e-15	2.5551e-13
CRYL1	0.545266	1.36647	-0.821202	4.63363e-15	2.68297e-13
MTHFD2	2.25762	3.51839	-1.26077	5.44619e-15	3.13951e-13
ENO1	3.79893	4.95471	-1.15578	5.69809e-15	3.27025e-13
TCN2	0.0912474	0.594892	-0.503645	5.75798e-15	3.27875e-13
SPATA6	0.503176	1.1938	-0.690622	5.76323e-15	3.27875e-13
INSIG1	0.73778	1.70373	-0.965952	5.88954e-15	3.33604e-13
APOBEC3C	1.02009	2.0583	-1.03821	6.25502e-15	3.52772e-13
FAM65C	0.131276	0.572772	-0.441497	6.41273e-15	3.60108e-13
PLXNA1	0.317824	0.903746	-0.585922	7.22915e-15	4.04212e-13
FCGR2C	0.351172	0.96874	-0.617568	7.35252e-15	4.09353e-13
PGAM1	2.20544	3.45493	-1.24948	9.47668e-15	5.25371e-13
ITGAX	4.41691	3.34401	1.07289	9.72478e-15	5.36841e-13
NAPSB	2.13274	3.38468	-1.25194	1.08076e-14	5.94099e-13
TXLNG2P	0.418009	0.0480204	0.369989	1.10114e-14	6.02761e-13
SALL1	0.909211	0.330561	0.57865	1.17792e-14	6.42002e-13
RASGEF1C	0.913809	0.331186	0.582623	1.18269e-14	6.42002e-13
RHOB	3.72603	2.71371	1.01232	1.31562e-14	7.11202e-13
GAPDH	6.12441	7.36939	-1.24497	1.43785e-14	7.7406e-13
JAK3	1.04337	1.89202	-0.848652	1.53774e-14	8.2443e-13
BST2	2.12568	3.30005	-1.17437	1.70778e-14	9.11843e-13
MXD1	0.627544	1.41578	-0.788233	1.71806e-14	9.13588e-13
NOD2	0.0142676	0.277291	-0.263024	1.94794e-14	1.03161e-12
C15orf48	0.277556	0.962716	-0.68516	2.00541e-14	1.05775e-12
MMP19	0.832851	1.80315	-0.9703	2.13652e-14	1.12236e-12
FAM110B	0.21972	0.77486	-0.555139	2.32101e-14	1.21438e-12
PFKL	1.82717	2.82981	-1.00265	2.35951e-14	1.22959e-12
IL10	0.996536	1.90789	-0.911356	2.61319e-14	1.35636e-12
SLC2A3	1.90663	3.00766	-1.10103	2.88532e-14	1.49166e-12
KDM5D	0.383164	0.0556999	0.327464	3.16828e-14	1.63148e-12
RNASE6	2.96861	4.27157	-1.30296	3.48248e-14	1.78621e-12
FAM20A	0.213856	0.754753	-0.540897	3.59178e-14	1.83505e-12
LY6E	0.288718	0.879134	-0.590416	4.22372e-14	2.14948e-12
ASTN1	0.299235	0.0251589	0.274076	4.38812e-14	2.22445e-12
PSME2	1.86156	3.03238	-1.17082	4.44511e-14	2.24461e-12
LPL	1.76973	0.859654	0.910078	5.17918e-14	2.60519e-12
ADIPOR1	1.96858	3.02502	-1.05644	5.93338e-14	2.97308e-12
LSP1	0.260981	0.921703	-0.660722	6.47084e-14	3.22997e-12
LOC100131234	0.185002	0.650558	-0.465555	6.5678e-14	3.26585e-12
PRKACB	0.853094	1.66152	-0.808425	7.70145e-14	3.815e-12
NLGN4Y	0.283863	0.0136794	0.270184	8.11842e-14	4.00632e-12
ABCG2	0.468969	0.0907343	0.378235	9.8555e-14	4.84518e-12
STAT1	0.839096	1.73824	-0.899141	1.05607e-13	5.17234e-12
CCND3	1.3223	2.34905	-1.02675	1.14096e-13	5.56719e-12
TREM1	1.44014	2.51289	-1.07275	1.18896e-13	5.77976e-12
NDUFS8	1.25861	2.26944	-1.01082	1.26735e-13	6.13792e-12
GPR56	4.26766	3.30566	0.962007	1.2847e-13	6.19892e-12
CLIC2	0.234955	0.793005	-0.55805	1.43518e-13	6.89943e-12
DAP	1.57325	2.599	-1.02575	1.54921e-13	7.42024e-12
USP9Y	0.328557	0.0385951	0.289962	1.58027e-13	7.54133e-12
SOCS6	2.4104	1.53875	0.871649	1.6175e-13	7.6908e-12
ATP6V0D1	2.22536	3.30143	-1.07607	1.63697e-13	7.75507e-12
SERPINB1	2.18535	3.17939	-0.994041	1.9078e-13	8.9998e-12
FPR2	0.0521587	0.406086	-0.353927	1.91353e-13	8.9998e-12
GRAMD3	0.298665	0.884957	-0.586292	2.05801e-13	9.64451e-12
PQLC3	0.530348	1.3292	-0.79885	2.15831e-13	1.00783e-11
P4HA1	1.1342	2.06396	-0.92976	2.57919e-13	1.20006e-11
VMP1	2.39694	3.44921	-1.05227	2.59048e-13	1.20102e-11
HLA-H	1.74303	2.69568	-0.952655	2.66633e-13	1.23181e-11
PSMB8	1.50212	2.60172	-1.0996	2.70882e-13	1.24701e-11
ZC3H12A	1.31982	2.29358	-0.973759	2.88153e-13	1.32185e-11
LOC646329	0.490546	1.13177	-0.64122	2.96767e-13	1.35659e-11
PRCP	1.46277	2.51805	-1.05527	3.01945e-13	1.37543e-11
STAB1	2.86419	3.87214	-1.00795	3.17266e-13	1.44019e-11
TSPAN33	0.212774	0.690582	-0.477808	3.8493e-13	1.74127e-11
ANXA2	0.39586	1.2406	-0.84474	3.87964e-13	1.74893e-11
GADD45B	3.32315	4.46664	-1.14348	3.9225e-13	1.76215e-11
C5AR1	4.27968	5.28015	-1.00047	4.18232e-13	1.87242e-11
LOC284454	3.5184	2.58068	0.937714	4.31235e-13	1.92402e-11
NDUFA13	2.13476	3.24392	-1.10916	4.73736e-13	2.10643e-11
TKT	1.80092	2.86027	-1.05934	4.81229e-13	2.13247e-11
CD55	1.95723	3.04871	-1.09148	4.86416e-13	2.14815e-11
BASP1	1.0438	1.83583	-0.792028	4.96353e-13	2.18463e-11
CD14	4.91271	6.10836	-1.19565	5.53683e-13	2.42875e-11
GSTT1	0.315035	0.994696	-0.679661	5.9617e-13	2.59882e-11
ARHGAP9	1.27447	2.18485	-0.910377	5.96443e-13	2.59882e-11
COPZ1	1.25189	2.17833	-0.926441	6.2724e-13	2.72389e-11
DHRS7	3.46298	4.59468	-1.13169	6.43637e-13	2.78581e-11
MAP2K3	2.04835	3.05918	-1.01083	6.86886e-13	2.96316e-11
CHN2	0.209341	0.704635	-0.495294	7.20611e-13	3.09839e-11
PHLDA1	0.871204	1.61429	-0.743081	7.25365e-13	3.10857e-11
IFI6	1.1013	2.06699	-0.965686	7.49889e-13	3.20313e-11
RASSF5	2.34236	3.33571	-0.993346	7.62516e-13	3.24643e-11
RASGEF1B	3.00916	4.19315	-1.18398	8.12999e-13	3.45008e-11
PPARD	1.27798	2.14383	-0.865844	8.40136e-13	3.55367e-11
TMEM50A	1.66061	2.60689	-0.946275	8.57455e-13	3.61518e-11
DOK3	0.82017	1.62212	-0.801948	8.63384e-13	3.62844e-11
PAPSS2	0.069225	0.432987	-0.363762	8.69855e-13	3.64388e-11
FCGR2A	4.84324	5.79634	-0.953103	9.33338e-13	3.89728e-11
TCIRG1	1.96113	2.90881	-0.947685	1.05865e-12	4.40641e-11
IL18	2.63467	3.77166	-1.13699	1.0968e-12	4.55066e-11
TSC22D2	3.2596	2.31829	0.941312	1.11732e-12	4.62111e-11
SLC16A3	1.47227	2.37646	-0.904194	1.17873e-12	4.85964e-11
AIDA	1.10803	1.92945	-0.821423	1.19839e-12	4.92511e-11
SLCO4A1	0.0309501	0.312046	-0.281096	1.2493e-12	5.11821e-11
ETHE1	0.450264	1.19742	-0.747152	1.31484e-12	5.36982e-11
KCNMA1	0.75693	1.50621	-0.749278	1.48438e-12	6.04329e-11
SELPLG	4.74444	3.73598	1.00846	1.58673e-12	6.43984e-11
MIR155HG	0.661419	1.55066	-0.889246	1.66778e-12	6.74779e-11
SCP2	2.22594	3.30753	-1.08159	1.71969e-12	6.93625e-11
ARL4C	0.433987	1.1175	-0.683517	1.79868e-12	7.23246e-11
FERMT3	2.2275	3.1744	-0.9469	1.80561e-12	7.23799e-11
TTTY15	0.405089	0.0784186	0.32667	1.85309e-12	7.40555e-11
FOS	8.36633	7.18446	1.18187	2.27657e-12	9.07009e-11
ANG	0.112676	0.525641	-0.412965	2.72897e-12	1.08393e-10
HK2	1.9879	1.1953	0.7926	3.08304e-12	1.22084e-10
ICAM4	0.245324	0.724693	-0.479369	3.10824e-12	1.2271e-10
NLRC5	0.346229	0.883942	-0.537713	3.69038e-12	1.45252e-10
CLTB	0.714463	1.47901	-0.764544	3.88492e-12	1.52448e-10
KIFC3	0.116167	0.48585	-0.369683	4.08228e-12	1.59711e-10
ARPC1A	1.48071	2.45572	-0.975007	4.36672e-12	1.70328e-10
KLF6	6.0208	4.97977	1.04104	4.39142e-12	1.7078e-10
STEAP3	0.638472	1.33074	-0.692264	4.43733e-12	1.72052e-10
PALLD	0.0875999	0.416659	-0.329059	4.55891e-12	1.76242e-10
RASSF2	1.77959	2.66385	-0.884258	4.65239e-12	1.79154e-10
PSMD13	1.25028	2.16741	-0.917134	4.66174e-12	1.79154e-10
SOD2	3.7117	4.93578	-1.22408	4.80218e-12	1.84008e-10
JUN	4.28058	3.21629	1.06429	4.90552e-12	1.87417e-10
KIAA1598	2.58434	1.75627	0.828067	4.93871e-12	1.88133e-10
CCRL2	1.50054	2.51497	-1.01443	5.08829e-12	1.93266e-10
AP1S2	0.822315	1.63432	-0.81201	5.19822e-12	1.96868e-10
SNX20	0.196953	0.648184	-0.451231	5.36317e-12	2.02526e-10
PRDX3	2.25622	3.32984	-1.07363	5.39869e-12	2.03278e-10
SH3BGRL	3.85735	4.92074	-1.06339	5.55827e-12	2.08683e-10
TMEM59	2.83573	3.8675	-1.03177	5.92424e-12	2.21784e-10
HIST2H2BF	1.20604	0.573674	0.63237	6.55451e-12	2.44258e-10
PRDX4	1.10558	2.05208	-0.946506	6.56203e-12	2.44258e-10
GSDMD	0.985031	1.85591	-0.870879	6.93076e-12	2.57248e-10
SERPINF1	1.46592	2.46395	-0.99803	7.2484e-12	2.68273e-10
RGL1	1.5818	0.897256	0.684542	7.32021e-12	2.70163e-10
CNEP1R1	0.69751	1.44658	-0.749067	8.28435e-12	3.04883e-10
MPHOSPH6	0.477272	1.17807	-0.7008	8.57216e-12	3.14586e-10
GOLIM4	0.553303	1.17264	-0.619338	8.75924e-12	3.20549e-10
CD1D	0.0606497	0.358857	-0.298207	8.90739e-12	3.25057e-10
ACOT9	0.922593	1.74501	-0.822421	8.9509e-12	3.25733e-10
KCNAB2	0.209025	0.636049	-0.427024	9.2476e-12	3.35592e-10
SLC25A44	0.492213	1.0855	-0.593289	9.738e-12	3.52407e-10
CRTC3	0.0289736	0.2472	-0.218226	1.02613e-11	3.70318e-10
ATP5H	1.56944	2.55136	-0.981921	1.06801e-11	3.84366e-10
CACNA2D4	0.190211	0.609701	-0.41949	1.09835e-11	3.94197e-10
NDUFB10	1.14619	2.09584	-0.949653	1.12619e-11	4.03078e-10
EDN1	0.384594	0.0490614	0.335533	1.13716e-11	4.05889e-10
CCL4L2	6.86633	5.45806	1.40827	1.37435e-11	4.89209e-10
AP2S1	1.41256	2.3041	-0.891537	1.38578e-11	4.91932e-10
TUBA1C	1.3362	2.29661	-0.960417	1.39639e-11	4.94351e-10
STARD8	0.577087	1.20302	-0.625931	1.43015e-11	5.04932e-10
GPRIN3	0.78808	1.48902	-0.700942	1.64149e-11	5.77983e-10
ANXA5	4.55399	5.54688	-0.992885	1.71443e-11	6.02036e-10
LIMK2	0.687177	1.33302	-0.645842	1.73036e-11	6.05998e-10
PRELID1	1.48977	2.443	-0.953226	1.74075e-11	6.08003e-10
ODF3B	0.186436	0.611148	-0.424711	1.82808e-11	6.36799e-10
SLC40A1	0.99638	1.87377	-0.877394	1.86841e-11	6.4911e-10
AMICA1	0.00915392	0.219674	-0.21052	1.93282e-11	6.69701e-10
ADRA2B	0.189944	0.630047	-0.440103	1.99351e-11	6.88897e-10
ARL2	1.05126	1.89784	-0.846581	2.00998e-11	6.92751e-10
HEATR3	0.193479	0.610154	-0.416675	2.04718e-11	7.02078e-10
FLVCR2	0.194995	0.642572	-0.447578	2.04782e-11	7.02078e-10
SYAP1	1.95844	2.84022	-0.881789	2.18157e-11	7.4597e-10
SFMBT2	2.17053	1.40875	0.761776	2.2641e-11	7.72164e-10
SNX8	0.391098	0.91505	-0.523952	2.35548e-11	8.01231e-10
ATG3	1.31563	2.30368	-0.988053	2.47692e-11	8.40347e-10
SSR3	2.23306	3.1318	-0.898745	2.59127e-11	8.7686e-10
ARG2	0.665068	1.41608	-0.751015	2.61014e-11	8.80957e-10
TPI1	4.2598	5.31482	-1.05502	2.67498e-11	9.00507e-10
UCP2	3.64426	4.72533	-1.08107	2.75801e-11	9.26067e-10
ATP6AP2	3.44409	4.46818	-1.0241	2.7719e-11	9.28339e-10
S100A6	0.181274	0.721481	-0.540207	2.9955e-11	1.00065e-09
ACADVL	2.1124	3.0023	-0.889902	3.09351e-11	1.03075e-09
MAN2B1	3.04497	3.9837	-0.938729	3.26439e-11	1.08491e-09
TMEM230	1.95961	3.03463	-1.07502	3.30893e-11	1.09692e-09
NME1	0.987118	1.87737	-0.890254	3.33855e-11	1.10392e-09
SCIMP	0.963207	1.69661	-0.733399	3.39008e-11	1.11813e-09
PPIF	1.6931	2.58264	-0.889542	3.4101e-11	1.12189e-09
MOB1A	2.71596	3.71604	-1.00008	3.61935e-11	1.18773e-09
TET2	0.909184	1.59773	-0.688542	3.7977e-11	1.24313e-09
TGIF1	1.91612	2.89323	-0.977109	3.93493e-11	1.28482e-09
PHB2	1.76069	2.73993	-0.979245	3.99204e-11	1.30021e-09
PSMB4	2.93308	3.96787	-1.03479	4.14406e-11	1.34557e-09
GSTP1	2.6872	3.69785	-1.01065	4.15197e-11	1.34557e-09
SIPA1L1	0.281555	0.775292	-0.493737	4.26753e-11	1.37873e-09
DSC2	0.339255	0.860129	-0.520874	4.27545e-11	1.37873e-09
GNA15	0.863736	1.56929	-0.705554	4.95279e-11	1.59321e-09
ST6GALNAC3	1.37962	0.705395	0.674223	5.17322e-11	1.66002e-09
PSMB9	0.713345	1.44263	-0.729287	5.24009e-11	1.67734e-09
ARHGAP12	1.85745	1.14966	0.707788	5.26173e-11	1.67896e-09
MYL12A	3.42444	4.36963	-0.945192	5.27093e-11	1.67896e-09
GIPC2	0.0209474	0.222241	-0.201294	5.50065e-11	1.74787e-09
LTBR	1.85223	2.7152	-0.862979	5.56409e-11	1.76372e-09
LAMTOR2	0.926154	1.7302	-0.804047	6.39258e-11	2.02142e-09
FCGR1B	3.50763	2.67705	0.830572	6.49067e-11	2.04747e-09
ADRB2	2.63871	1.73162	0.907092	6.73116e-11	2.1182e-09
DERA	0.713724	1.40045	-0.686729	6.90409e-11	2.16738e-09
RAC2	0.830816	1.63291	-0.80209	7.40824e-11	2.32006e-09
EBI3	1.82615	2.78355	-0.9574	7.60618e-11	2.37634e-09
PLVAP	2.61723	1.84075	0.776479	8.18019e-11	2.54956e-09
MS4A14	0.363231	0.878229	-0.514998	8.35724e-11	2.59852e-09
POLR2C	0.380287	0.934141	-0.553853	8.75946e-11	2.7171e-09
VOPP1	1.33127	2.15444	-0.823169	8.99642e-11	2.78398e-09
TMEM54	0.0231694	0.250204	-0.227035	9.23451e-11	2.85088e-09
LOC285972	0.329536	0.0562743	0.273262	9.46989e-11	2.91664e-09
COX7C	3.59809	4.63694	-1.03885	9.56563e-11	2.93918e-09
TBC1D14	1.24786	2.02797	-0.780101	9.7666e-11	2.99387e-09
CADM1	0.170183	0.611733	-0.44155	1.05541e-10	3.22766e-09
UTS2	0.0182947	0.244314	-0.226019	1.13527e-10	3.46377e-09
PRDX5	1.7655	2.72037	-0.954868	1.16143e-10	3.53532e-09
ATP1A1	2.07356	2.9155	-0.841939	1.16592e-10	3.5407e-09
NUCB2	0.318774	0.852869	-0.534094	1.17853e-10	3.57067e-09
ATP6V1E1	1.69432	2.59455	-0.900223	1.3361e-10	4.03869e-09
UBE2L6	1.84057	2.83734	-0.996775	1.40473e-10	4.23631e-09
COX8A	2.48818	3.4479	-0.959724	1.45451e-10	4.3763e-09
SLC15A4	1.22126	0.641379	0.579882	1.62135e-10	4.86703e-09
ISG15	0.39887	1.05403	-0.655158	1.6256e-10	4.86858e-09
CYTH1	1.14624	1.87844	-0.732195	1.69448e-10	5.06322e-09
C1QA	6.62772	7.65698	-1.02925	1.75372e-10	5.22827e-09
APPL2	2.04294	1.3007	0.742238	1.81771e-10	5.40666e-09
YWHAQ	1.94797	2.87751	-0.929538	1.86924e-10	5.54724e-09
SLC1A3	5.65408	4.75086	0.903225	2.00385e-10	5.93323e-09
BCKDK	1.07474	1.88206	-0.807321	2.04679e-10	6.04662e-09
ALDOA	4.51059	5.42862	-0.918025	2.05378e-10	6.05353e-09
EFNB2	0.317155	0.0523852	0.26477	2.05906e-10	6.05541e-09
CSGALNACT1	1.67556	2.47168	-0.79612	2.11307e-10	6.20025e-09
HLA-B	6.70309	7.71215	-1.00907	2.25325e-10	6.5967e-09
ECH1	1.55706	2.45307	-0.896007	2.49668e-10	7.293e-09
SESN2	0.605641	1.22064	-0.615001	2.56214e-10	7.46746e-09
SH3BGRL3	3.97804	4.87786	-0.899824	2.59188e-10	7.52067e-09
HN1	1.04346	1.79427	-0.75081	2.59194e-10	7.52067e-09
FGD2	3.62822	2.79481	0.833416	2.66381e-10	7.71202e-09
C9orf66	0.71767	0.284399	0.433271	2.67006e-10	7.71297e-09
PARK7	2.22927	3.21871	-0.989438	2.74355e-10	7.90774e-09
JAM3	0.260518	0.0338706	0.226648	2.79209e-10	8.02989e-09
PSME3	0.676176	1.29615	-0.619975	2.85975e-10	8.20636e-09
LYPLA1	1.48634	2.36312	-0.876782	2.9116e-10	8.33677e-09
AP2M1	2.55415	3.48728	-0.933128	2.99287e-10	8.55067e-09
HS3ST1	0.272492	0.769297	-0.496806	3.04182e-10	8.67153e-09
SNRPB	2.36515	3.30172	-0.936575	3.05563e-10	8.69186e-09
ACTN1	0.0545424	0.306309	-0.251767	3.083e-10	8.74811e-09
CLEC2B	0.934202	1.63982	-0.705619	3.08883e-10	8.74811e-09
CLIC1	3.88145	4.87199	-0.990538	3.18919e-10	9.01276e-09
GCA	1.02945	1.76471	-0.735252	3.30976e-10	9.33324e-09
COMT	1.79023	2.62835	-0.838128	3.33822e-10	9.39316e-09
ATP5D	1.69899	2.55711	-0.858118	3.35954e-10	9.43279e-09
C11orf75	0.837032	1.58335	-0.746314	3.38003e-10	9.46991e-09
SIGLEC7	0.530035	1.15028	-0.620244	3.48192e-10	9.73443e-09
MED12L	0.327258	0.0644718	0.262786	3.49146e-10	9.74019e-09
HOPX	0.0245818	0.25238	-0.227798	3.54621e-10	9.8718e-09
NDUFB4	1.22552	2.04401	-0.818492	3.70951e-10	1.03044e-08
HEXB	2.59881	3.53992	-0.941105	3.753e-10	1.0403e-08
IFNAR2	0.691928	1.38543	-0.693502	3.78334e-10	1.04648e-08
GAL3ST4	2.76914	2.01127	0.757867	3.81715e-10	1.0532e-08
STX12	1.36389	2.18793	-0.824042	3.82378e-10	1.0532e-08
TMEM219	2.08674	3.0676	-0.980859	3.83505e-10	1.05407e-08
SULT1A1	0.148285	0.531195	-0.38291	4.0633e-10	1.11446e-08
MAPRE1	2.40659	3.29398	-0.887384	4.24048e-10	1.15818e-08
HSD3B7	0.172892	0.582074	-0.409182	4.24048e-10	1.15818e-08
SRGAP2	3.33783	2.54331	0.794524	4.47294e-10	1.21849e-08
COTL1	4.40174	5.297	-0.895262	4.48782e-10	1.21849e-08
RNASE3	0.266334	0.760401	-0.494067	4.48936e-10	1.21849e-08
DOCK8	2.9442	2.16275	0.781456	4.90583e-10	1.32876e-08
NFIL3	1.08554	1.8595	-0.773958	4.96495e-10	1.34198e-08
GPR132	0.921089	1.60322	-0.682127	4.98248e-10	1.34393e-08
PRKAR1A	2.29328	3.16492	-0.871644	5.17382e-10	1.39266e-08
USB1	0.588758	1.19069	-0.601931	5.60906e-10	1.5067e-08
CCDC40	0.270023	0.703226	-0.433203	5.77971e-10	1.54934e-08
PROS1	0.54686	1.1495	-0.60264	5.98872e-10	1.60208e-08
RFTN1	0.170071	0.535986	-0.365915	6.03089e-10	1.61005e-08
TAL1	1.47318	0.8549	0.618278	6.23004e-10	1.65981e-08
HADHB	2.29792	3.19518	-0.897257	6.31549e-10	1.67915e-08
MFSD1	3.97996	4.88439	-0.904428	6.40684e-10	1.69997e-08
SH3PXD2B	0.0889902	0.395304	-0.306313	6.49825e-10	1.72072e-08
PLAC8	0.773938	1.39989	-0.625948	6.80909e-10	1.79937e-08
CST3	4.90733	5.79727	-0.889948	6.86287e-10	1.80991e-08
CMAHP	0.0855158	0.394761	-0.309245	6.91344e-10	1.81956e-08
POU3F2	0.00877697	0.161201	-0.152424	7.20376e-10	1.89215e-08
GPR155	0.516135	1.04886	-0.532729	7.33712e-10	1.9233e-08
GAA	2.88694	3.74142	-0.854473	7.45186e-10	1.94945e-08
GLA	1.56366	2.45466	-0.891005	7.65404e-10	1.99833e-08
TSPO	3.36594	4.42391	-1.05796	7.71756e-10	2.01089e-08
LRRFIP1	2.24013	3.02925	-0.789128	7.83178e-10	2.03556e-08
FPR1	4.71249	5.68676	-0.974272	7.84349e-10	2.03556e-08
POMP	2.62418	3.4612	-0.837017	7.96974e-10	2.06421e-08
TJP1	0.286556	0.0493798	0.237177	8.19823e-10	2.11918e-08
BTG3	1.71099	2.60679	-0.895801	8.30649e-10	2.14291e-08
NRP2	0.906509	1.52891	-0.622398	8.95627e-10	2.30597e-08
NANS	1.81098	2.65695	-0.845969	9.32866e-10	2.39712e-08
GBP3	0.24209	0.685477	-0.443387	9.42776e-10	2.41781e-08
EMP3	0.672132	1.34253	-0.670394	9.73689e-10	2.49218e-08
CD86	3.00686	3.85464	-0.847782	1.059e-09	2.70522e-08
C1orf56	1.44326	0.809194	0.634065	1.09848e-09	2.79787e-08
MYO1G	0.179385	0.560332	-0.380947	1.10006e-09	2.79787e-08
ABL2	1.96549	2.76721	-0.801723	1.10171e-09	2.79787e-08
LILRA6	0.163067	0.516291	-0.353223	1.10593e-09	2.80313e-08
DIP2A	1.79527	1.13834	0.656933	1.16845e-09	2.95583e-08
ZNF812	1.23787	0.599635	0.63823	1.17598e-09	2.96912e-08
LAMTOR1	2.27496	3.22053	-0.945571	1.19465e-09	3.01042e-08
BCAS2	1.557	2.46392	-0.906919	1.20046e-09	3.01922e-08
SLC25A5	3.9273	4.82639	-0.899091	1.22608e-09	3.07772e-08
VTI1B	0.938233	1.65653	-0.718298	1.27946e-09	3.20553e-08
GPR183	5.50941	6.61582	-1.10641	1.31809e-09	3.29401e-08
CD81	3.25099	4.09093	-0.839938	1.32101e-09	3.29401e-08
CTSC	3.73179	4.60388	-0.872088	1.32236e-09	3.29401e-08
FTSJ2	0.451721	0.995766	-0.544045	1.36028e-09	3.382e-08
CKB	1.97185	1.19314	0.778702	1.38324e-09	3.43254e-08
FLOT1	2.99305	3.84107	-0.848014	1.39849e-09	3.46379e-08
TMIGD2	0.751577	0.302822	0.448755	1.41798e-09	3.5054e-08
NDUFV2	1.4612	2.37679	-0.915587	1.42722e-09	3.52155e-08
LY96	1.28853	2.13553	-0.846996	1.43757e-09	3.54039e-08
EIF3B	0.527599	1.05864	-0.531039	1.45079e-09	3.5662e-08
IFNGR1	6.2254	5.37031	0.855081	1.46327e-09	3.5901e-08
XRCC6	2.84153	3.76732	-0.925789	1.51501e-09	3.71005e-08
PRR13	2.59739	3.47875	-0.88136	1.52052e-09	3.71657e-08
GUCY1A3	0.314348	0.0642797	0.250069	1.59995e-09	3.90339e-08
TPD52L2	1.26433	2.03538	-0.771049	1.6632e-09	4.05012e-08
GHITM	2.37881	3.28232	-0.90351	1.69506e-09	4.12e-08
SDF4	1.34894	2.08263	-0.733687	1.73192e-09	4.19993e-08
CCDC109B	0.374869	0.949197	-0.574328	1.73439e-09	4.19993e-08
CTSD	5.13313	6.02764	-0.894514	1.74017e-09	4.20612e-08
SNX9	1.10659	1.78717	-0.680575	1.81324e-09	4.3746e-08
ATP6AP1	3.10845	3.9663	-0.857851	1.95282e-09	4.70265e-08
TUBB	3.23841	4.23119	-0.992781	1.97454e-09	4.74619e-08
SHISA5	1.03383	1.75702	-0.723188	2.0069e-09	4.81508e-08
PHPT1	0.98994	1.66465	-0.674707	2.03631e-09	4.87667e-08
SECTM1	0.0323228	0.234982	-0.202659	2.05344e-09	4.90867e-08
CDCP1	0.677586	1.25569	-0.578105	2.06647e-09	4.93076e-08
H2AFZ	2.60735	3.59829	-0.990937	2.12948e-09	5.07182e-08
JOSD2	0.268681	0.72834	-0.45966	2.22437e-09	5.28815e-08
ACP2	0.830805	1.53083	-0.700027	2.23801e-09	5.3109e-08
ERO1LB	0.383004	0.843306	-0.460301	2.31527e-09	5.48425e-08
AGAP3	0.637829	1.19244	-0.55461	2.39526e-09	5.66342e-08
SPPL2A	1.26963	2.10868	-0.839051	2.46095e-09	5.80821e-08
TMEM123	1.49407	2.29506	-0.800996	2.47001e-09	5.81904e-08
GNS	1.60981	2.34429	-0.734477	2.48415e-09	5.84178e-08
EIF1AY	0.364878	0.0712841	0.293594	2.4976e-09	5.86283e-08
HSD17B10	0.587211	1.25244	-0.665228	2.53338e-09	5.93614e-08
PSMB6	2.38818	3.33937	-0.951196	2.55386e-09	5.97336e-08
CSF2RB	0.482754	1.00215	-0.519397	2.61516e-09	6.10305e-08
TOM1	1.04233	1.72149	-0.679162	2.61867e-09	6.10305e-08
THEMIS2	3.69912	4.52781	-0.828689	2.77785e-09	6.46246e-08
PAIP2	2.67962	3.60064	-0.921025	2.8782e-09	6.68399e-08
SOD1	2.30043	3.20176	-0.901331	2.94231e-09	6.80926e-08
SYNGR2	3.76878	4.64658	-0.8778	2.9426e-09	6.80926e-08
PGD	1.23121	2.02521	-0.793997	2.98264e-09	6.8897e-08
APRT	1.56148	2.43503	-0.873546	3.00048e-09	6.91863e-08
MT2A	2.51466	3.71408	-1.19942	3.02495e-09	6.96273e-08
ACTR2	2.77328	3.57587	-0.802583	3.15759e-09	7.25521e-08
CHMP2A	1.71588	2.5662	-0.850322	3.20708e-09	7.35596e-08
CD9	1.48555	2.39369	-0.908146	3.2994e-09	7.54134e-08
ANO6	0.530262	1.05163	-0.521372	3.29948e-09	7.54134e-08
GSTM3	1.3646	0.778137	0.586464	3.32992e-09	7.59759e-08
SSR4	2.81883	3.77258	-0.95375	3.38932e-09	7.7196e-08
CHSY1	1.12228	1.79277	-0.670487	3.41551e-09	7.76567e-08
LGALS1	0.924394	1.73134	-0.806948	3.45655e-09	7.84529e-08
CPM	2.02966	2.8119	-0.782247	3.68304e-09	8.3428e-08
RBM6	2.1266	1.40486	0.721747	3.68856e-09	8.3428e-08
ATP5A1	2.99978	3.95201	-0.95223	3.6993e-09	8.35259e-08
RHOG	3.08904	4.05515	-0.96611	3.71694e-09	8.37791e-08
FES	0.66094	1.29177	-0.630831	3.74938e-09	8.43262e-08
ERC2	0.0602974	0.296589	-0.236291	3.75416e-09	8.43262e-08
PTPRE	2.30712	3.05418	-0.747057	3.80731e-09	8.53729e-08
LGMN	4.00348	4.89441	-0.890929	3.94214e-09	8.82444e-08
FBP1	0.730252	1.42252	-0.692269	3.96522e-09	8.86088e-08
SCARB2	1.6723	2.40445	-0.732155	3.97834e-09	8.87497e-08
FIBP	0.958254	1.67033	-0.712078	4.0386e-09	8.99399e-08
COX5B	2.08206	2.9898	-0.907734	4.10348e-09	9.12289e-08
MAF1	1.45507	2.24848	-0.793411	4.15086e-09	9.2125e-08
MRO	0.372724	0.831732	-0.459008	4.43283e-09	9.82159e-08
RTN3	1.95158	2.76737	-0.815788	4.54471e-09	1.00524e-07
CTSL1	3.18263	4.12504	-0.942409	4.64714e-09	1.02615e-07
DUSP10	0.662836	1.27796	-0.615126	4.8789e-09	1.0755e-07
VNN1	0.065268	0.326794	-0.261526	4.90064e-09	1.07847e-07
PIM1	0.42296	0.935679	-0.512719	4.96714e-09	1.09126e-07
PLBD1	0.618272	1.27826	-0.659987	5.33278e-09	1.16962e-07
H3F3A	2.50653	3.56349	-1.05696	5.35409e-09	1.17232e-07
DBNL	2.13047	3.00609	-0.875621	5.5084e-09	1.20408e-07
SLC29A1	1.90259	2.70299	-0.800401	6.24313e-09	1.3624e-07
SQRDL	1.13659	1.90906	-0.772474	6.40395e-09	1.39516e-07
NUDT16	0.989799	1.61343	-0.623636	6.43033e-09	1.39857e-07
CIITA	0.697339	1.27588	-0.578539	6.53843e-09	1.41971e-07
UQCRH	2.29786	3.27533	-0.977468	6.80826e-09	1.47584e-07
LRRK1	0.924573	0.467337	0.457235	6.83532e-09	1.47924e-07
PSME1	3.12959	4.03931	-0.909723	7.13227e-09	1.54095e-07
TCEB1	1.35125	2.0303	-0.679055	7.38159e-09	1.59217e-07
CSDA	1.06877	1.70035	-0.631576	7.42131e-09	1.5981e-07
SDHB	1.93867	2.83693	-0.898262	7.57229e-09	1.62792e-07
ZFAND6	1.99354	2.86181	-0.868272	7.75729e-09	1.66494e-07
YWHAB	3.37518	4.19018	-0.815001	7.89047e-09	1.69074e-07
ITGA5	0.759507	1.36482	-0.605317	7.99559e-09	1.71045e-07
SIGLEC1	0.0841159	0.380611	-0.296496	8.08384e-09	1.7265e-07
C19orf10	2.35945	3.21534	-0.855889	8.10345e-09	1.72785e-07
LSMD1	0.878921	1.50443	-0.625512	8.16166e-09	1.73742e-07
NUDT1	0.482438	1.03041	-0.547972	8.43281e-09	1.79221e-07
CASP4	0.794642	1.50829	-0.713652	8.66838e-09	1.83928e-07
F11R	0.601113	1.11983	-0.518714	9.02586e-09	1.91202e-07
SPATA7	0.171675	0.545492	-0.373817	9.04638e-09	1.91325e-07
HNRNPA1P10	1.82442	1.0539	0.770522	9.56393e-09	2.01943e-07
CYYR1	0.00680252	0.152128	-0.145326	9.64151e-09	2.03252e-07
TAX1BP3	0.515993	1.07509	-0.559098	9.71284e-09	2.04425e-07
TMED10	2.67889	3.46609	-0.787195	9.87822e-09	2.0757e-07
STXBP2	1.63837	2.36753	-0.72916	1.00687e-08	2.11231e-07
VAMP3	2.44278	3.28865	-0.84587	1.03478e-08	2.16508e-07
AHCY	0.555676	1.17421	-0.618538	1.03534e-08	2.16508e-07
EFR3A	0.452892	0.92631	-0.473419	1.08285e-08	2.2608e-07
S100A10	0.224295	0.69465	-0.470355	1.11853e-08	2.33155e-07
PSMB5	1.34326	2.20917	-0.865913	1.12308e-08	2.3373e-07
C2	1.51627	2.35417	-0.837897	1.13177e-08	2.35163e-07
IVNS1ABP	2.20338	2.98529	-0.78191	1.14464e-08	2.37458e-07
GTF3A	1.91608	2.80086	-0.88478	1.16442e-08	2.41179e-07
CYTH3	0.711905	0.305889	0.406017	1.18054e-08	2.44129e-07
CCL2	2.22788	1.2262	1.00168	1.18845e-08	2.45374e-07
LSM4	0.796556	1.38672	-0.590162	1.27444e-08	2.62712e-07
COPE	2.59662	3.42549	-0.82887	1.31803e-08	2.71269e-07
LYZ	1.93578	2.6627	-0.726923	1.33601e-08	2.74535e-07
TBC1D2B	0.419241	0.873472	-0.454232	1.33999e-08	2.74919e-07
PRKAG2	0.566035	1.09837	-0.532334	1.35722e-08	2.78016e-07
NFE2L2	2.77027	3.61631	-0.846043	1.36285e-08	2.78731e-07
DMXL2	0.481222	0.941662	-0.460441	1.44174e-08	2.94404e-07
NFKBIZ	3.18766	4.07474	-0.887083	1.45044e-08	2.95718e-07
FAM96B	1.64976	2.47964	-0.829881	1.45295e-08	2.95767e-07
ADAM9	2.18765	2.96326	-0.77561	1.48508e-08	3.01835e-07
LINC00641	0.809179	1.41484	-0.605664	1.49212e-08	3.02793e-07
BCL3	0.204133	0.544441	-0.340308	1.57785e-08	3.19693e-07
TMED3	0.536444	1.13028	-0.593838	1.58133e-08	3.19899e-07
ABHD2	0.864478	1.44431	-0.57983	1.61633e-08	3.26473e-07
H2AFV	1.16533	1.84871	-0.683377	1.66481e-08	3.35746e-07
ATP5C1	2.4327	3.3376	-0.904898	1.67015e-08	3.36301e-07
HAUS8	0.348206	0.798398	-0.450191	1.77187e-08	3.56233e-07
TSPAN7	0.662894	0.231975	0.430919	1.81994e-08	3.65333e-07
MCF2L	0.950844	0.487824	0.46302	1.83397e-08	3.67584e-07
JTB	1.49057	2.20248	-0.711905	1.85455e-08	3.71139e-07
BRE-AS1	1.32869	2.09411	-0.765419	1.86285e-08	3.72226e-07
BIRC3	0.428773	0.909079	-0.480307	1.88661e-08	3.76398e-07
RGS13	0.0714257	0.320677	-0.249251	1.95897e-08	3.90237e-07
CPQ	0.96795	1.63039	-0.662443	1.98097e-08	3.94016e-07
NRP1	0.978142	1.60428	-0.626135	2.04244e-08	4.05623e-07
AKR1B1	3.29834	4.19118	-0.892841	2.05608e-08	4.07712e-07
IL2RG	0.210627	0.592446	-0.381819	2.08168e-08	4.1216e-07
S100A11	5.13485	5.92281	-0.787962	2.14425e-08	4.23904e-07
RAB5C	2.58504	3.36371	-0.778665	2.15679e-08	4.2538e-07
TMSB10	5.49513	6.32216	-0.827024	2.15825e-08	4.2538e-07
PLXNC1	0.118459	0.415232	-0.296773	2.26411e-08	4.45571e-07
TM9SF2	2.1018	2.87127	-0.769463	2.30994e-08	4.53905e-07
LYPLA2	0.591063	1.16675	-0.575689	2.34734e-08	4.6056e-07
RGS1	9.86874	8.77993	1.08881	2.37205e-08	4.64707e-07
AVPI1	0.396608	0.912989	-0.516381	2.4823e-08	4.85577e-07
NCF4	1.55002	2.31143	-0.761406	2.49699e-08	4.87719e-07
CCNI	2.80782	3.57375	-0.76593	2.50784e-08	4.89105e-07
ZNF331	3.40012	4.27662	-0.876497	2.53912e-08	4.94464e-07
COX6C	1.55841	2.25164	-0.693227	2.54575e-08	4.95015e-07
KHDRBS3	0.65107	0.262476	0.388594	2.68681e-08	5.21666e-07
LYST	0.789324	0.370962	0.418362	2.72025e-08	5.27373e-07
SCPEP1	3.0918	3.9747	-0.882903	2.78806e-08	5.39715e-07
MMRN1	0.608495	0.238953	0.369542	2.79389e-08	5.40042e-07
IL18BP	1.32595	0.777093	0.548853	2.83305e-08	5.46799e-07
STAT3	2.04193	2.75893	-0.716999	2.85021e-08	5.49297e-07
FAM20B	0.290119	0.665073	-0.374954	2.85792e-08	5.4997e-07
FOXP1	0.558668	1.02071	-0.462043	2.90027e-08	5.57298e-07
FSCN1	2.15853	1.53043	0.628097	2.96939e-08	5.69737e-07
TECR	2.1064	2.96974	-0.863345	3.06346e-08	5.86922e-07
NCLN	0.440189	0.893616	-0.453427	3.08368e-08	5.8993e-07
RHOT1	0.500664	1.01934	-0.51868	3.1373e-08	5.99306e-07
IFITM1	0.113355	0.486573	-0.373218	3.22609e-08	6.15365e-07
FAM129A	0.513611	0.989519	-0.475908	3.34184e-08	6.36512e-07
CDIPT	0.336124	0.756946	-0.420822	3.3538e-08	6.37858e-07
SNHG15	1.07447	1.79428	-0.71981	3.37243e-08	6.40467e-07
PSMD8	1.63198	2.36991	-0.737932	3.43509e-08	6.51416e-07
GBP1	0.43977	0.930368	-0.490598	3.56303e-08	6.74697e-07
TIAM1	1.308	0.787941	0.520058	3.65214e-08	6.90568e-07
ACAT1	0.871441	1.51373	-0.642287	3.67674e-08	6.9421e-07
CTSS	3.98473	4.76567	-0.780939	3.68611e-08	6.94648e-07
LYVE1	1.55623	0.859699	0.69653	3.68972e-08	6.94648e-07
EIF3G	2.71398	3.56287	-0.848891	3.75319e-08	7.05578e-07
HPS3	0.88066	1.47019	-0.589529	3.76536e-08	7.06846e-07
BLVRB	1.07417	1.83485	-0.760679	3.77097e-08	7.0688e-07
LOC441461	0.080413	0.331011	-0.250598	3.80557e-08	7.12341e-07
NAPA	1.3364	1.99138	-0.654983	3.86426e-08	7.22289e-07
NDUFB9	1.32843	2.09684	-0.76841	3.93883e-08	7.35173e-07
IDH1	1.42289	2.21053	-0.787644	3.96355e-08	7.38728e-07
BTN3A2	0.496015	0.962634	-0.466618	4.04126e-08	7.52137e-07
ETFB	0.828469	1.47358	-0.64511	4.06851e-08	7.56127e-07
SEPW1	1.78906	2.53978	-0.750724	4.12826e-08	7.66138e-07
SESN3	0.406818	0.838852	-0.432034	4.42281e-08	8.19636e-07
PKM	2.37198	3.13452	-0.762537	4.57855e-08	8.47292e-07
TALDO1	1.79629	2.61163	-0.815344	4.66486e-08	8.62039e-07
LOC646278	0.182345	0.0187748	0.163571	4.76942e-08	8.80113e-07
CSTA	0.107399	0.398853	-0.291455	4.8984e-08	9.02636e-07
FMNL3	3.01605	2.32717	0.688873	4.99624e-08	9.19365e-07
TMEM9B	2.22065	3.07416	-0.853506	5.05881e-08	9.29565e-07
UQCRC1	1.86723	2.74557	-0.878335	5.09665e-08	9.35199e-07
MPP1	2.34837	3.11834	-0.76997	5.11774e-08	9.37749e-07
UGCG	0.537732	1.03084	-0.493103	5.126e-08	9.37944e-07
TMEM14B	1.20733	1.92955	-0.72222	5.13549e-08	9.38362e-07
GLDN	2.16812	1.45354	0.714576	5.1481e-08	9.39349e-07
PLEKHB2	1.78922	2.49591	-0.70669	5.25202e-08	9.5697e-07
BIRC2	1.26568	1.92967	-0.663985	5.26832e-08	9.58599e-07
POLDIP2	0.702765	1.25394	-0.551171	5.30264e-08	9.63498e-07
HIVEP2	0.274624	0.631819	-0.357194	5.35021e-08	9.69341e-07
POLR1D	1.12575	1.83118	-0.705425	5.35473e-08	9.69341e-07
KEAP1	0.539068	1.04456	-0.505497	5.35712e-08	9.69341e-07
BLOC1S1	1.0071	1.64962	-0.642522	5.38758e-08	9.73501e-07
ARF1	4.2618	5.04943	-0.787626	5.42937e-08	9.79693e-07
RNH1	2.04903	2.89049	-0.841453	5.47144e-08	9.85244e-07
PRPS2	0.646809	1.2016	-0.554787	5.47526e-08	9.85244e-07
HIST2H2BA	0.24185	0.0434462	0.198403	5.65567e-08	1.01631e-06
UBXN2B	0.842386	1.40481	-0.56242	5.70819e-08	1.02433e-06
C1orf43	2.2344	3.06218	-0.827778	5.72119e-08	1.02445e-06
SDSL	0.271918	0.668793	-0.396875	5.72461e-08	1.02445e-06
PLEKHG5	0.527328	0.997526	-0.470199	6.24543e-08	1.11612e-06
CLTA	2.82832	3.69635	-0.868027	6.3361e-08	1.13078e-06
SASH3	1.60833	2.34695	-0.738625	6.4754e-08	1.15406e-06
SHKBP1	1.12361	1.78095	-0.65734	6.49203e-08	1.15544e-06
GPS1	1.08795	1.76932	-0.68137	6.60016e-08	1.17308e-06
SEC23B	1.18308	1.8158	-0.63272	6.70167e-08	1.1895e-06
SGPL1	0.778221	1.32274	-0.544517	6.76596e-08	1.19928e-06
COX5A	1.75598	2.61163	-0.855655	7.00694e-08	1.24031e-06
COX6A1	2.53073	3.34765	-0.816923	7.44997e-08	1.31694e-06
NDUFB8	2.46918	3.356	-0.886818	7.70582e-08	1.36032e-06
SPG21	0.926682	1.56637	-0.639688	7.81159e-08	1.37712e-06
HPS5	0.644856	1.13619	-0.491333	7.88164e-08	1.38656e-06
RAP1B	2.91076	3.7015	-0.79074	7.88643e-08	1.38656e-06
DOCK5	0.229359	0.591094	-0.361735	7.92977e-08	1.3923e-06
C20orf112	0.897784	0.469573	0.428212	8.37931e-08	1.46926e-06
TMED7	1.55139	2.25248	-0.701083	8.44184e-08	1.47823e-06
VMO1	0.784283	1.42147	-0.637183	8.83153e-08	1.54439e-06
ASGR1	0.00100136	0.0888752	-0.0878738	8.89211e-08	1.5529e-06
SSR2	2.44995	3.32485	-0.874901	8.9544e-08	1.56169e-06
BLOC1S6	1.18694	1.80705	-0.620114	9.02327e-08	1.57159e-06
UBA1	2.18113	2.8988	-0.717678	9.05573e-08	1.57514e-06
ENTPD1	2.45216	1.81489	0.637266	9.14967e-08	1.58936e-06
RBM47	1.37592	1.98867	-0.612752	9.242e-08	1.60326e-06
SORL1	4.14552	3.42439	0.721131	9.49678e-08	1.64527e-06
2017-03-01	0.939087	1.52249	-0.583402	9.5209e-08	1.64726e-06
ARPC1B	4.09401	4.87901	-0.784995	9.53493e-08	1.64749e-06
JUND	1.42505	0.816825	0.60822	9.63622e-08	1.66279e-06
SH2D4A	0.131935	0.399014	-0.267079	9.6579e-08	1.66433e-06
RIPK2	1.18588	1.88065	-0.694772	9.75213e-08	1.67835e-06
HSD17B4	0.967657	1.62049	-0.652832	1.00217e-07	1.72246e-06
ARL5B	0.667748	1.21934	-0.551597	1.00844e-07	1.73096e-06
SPP1	8.6535	7.64814	1.00536	1.02788e-07	1.762e-06
MYD88	1.20179	1.89402	-0.69223	1.03351e-07	1.76933e-06
TMEM37	0.206347	0.573983	-0.367636	1.0546e-07	1.80306e-06
HINT1	2.05199	2.90131	-0.84932	1.08033e-07	1.84463e-06
IDH3A	0.500165	1.0252	-0.525032	1.09414e-07	1.86576e-06
PLD1	0.593415	0.252913	0.340502	1.11393e-07	1.89703e-06
DAGLB	3.39207	2.72854	0.663521	1.11804e-07	1.90154e-06
MRPL20	1.14668	1.80618	-0.659504	1.1275e-07	1.91513e-06
SLC26A2	0.585545	1.05159	-0.46604	1.13439e-07	1.92433e-06
GDI2	3.09388	3.89267	-0.798792	1.13748e-07	1.92706e-06
IQSEC1	0.220889	0.535557	-0.314668	1.15461e-07	1.95354e-06
LOC100507577	0.661096	0.296808	0.364288	1.17404e-07	1.98384e-06
COQ2	0.66749	1.23003	-0.562538	1.1809e-07	1.99285e-06
SYPL1	1.61075	2.40845	-0.797701	1.19652e-07	2.01659e-06
CD300A	2.73172	3.53883	-0.807118	1.1994e-07	2.01884e-06
RFX2	0.0446515	0.2301	-0.185448	1.20114e-07	2.01915e-06
PNKD	1.13673	1.76455	-0.627821	1.21845e-07	2.04562e-06
PLAU	1.77917	2.7243	-0.945121	1.23361e-07	2.0684e-06
NDUFS5	1.68679	2.45768	-0.770894	1.23611e-07	2.06993e-06
FAM195B	1.23371	1.91117	-0.677461	1.28254e-07	2.14491e-06
ATPIF1	1.29784	2.05939	-0.761556	1.2842e-07	2.14495e-06
STK38	0.187469	0.512396	-0.324927	1.30463e-07	2.17628e-06
ANKRD22	1.11699	1.7166	-0.599606	1.32897e-07	2.21405e-06
ABCG1	1.34814	2.00918	-0.661043	1.3338e-07	2.21685e-06
NEDD8	1.86248	2.70899	-0.846507	1.33406e-07	2.21685e-06
BIN1	4.93324	4.25367	0.679568	1.38763e-07	2.30293e-06
UNC5B	0.386995	0.792402	-0.405407	1.39125e-07	2.30601e-06
GSTK1	2.01898	2.83794	-0.818961	1.44565e-07	2.39314e-06
EPS15	1.34404	1.9756	-0.631561	1.47231e-07	2.43418e-06
PIK3IP1	1.79825	2.60316	-0.804909	1.48985e-07	2.45984e-06
MPC2	1.55721	2.21778	-0.660564	1.49411e-07	2.45984e-06
ZYX	1.86911	2.55489	-0.685778	1.49441e-07	2.45984e-06
ENOX2	0.217391	0.557472	-0.34008	1.49539e-07	2.45984e-06
HCAR2	0.066464	0.33175	-0.265286	1.53378e-07	2.5198e-06
SUMO3	1.37466	2.02087	-0.646205	1.5855e-07	2.6015e-06
SEMA6B	0.0923809	0.326978	-0.234597	1.60871e-07	2.63626e-06
HNRNPF	2.88705	3.68021	-0.793156	1.66785e-07	2.72974e-06
HADHA	2.01697	2.78741	-0.770441	1.68403e-07	2.75277e-06
MAP4K4	1.102	0.634945	0.467055	1.68635e-07	2.7531e-06
UROS	0.573278	1.10716	-0.533882	1.70296e-07	2.77675e-06
FCER1G	6.76641	7.60768	-0.841268	1.72595e-07	2.81072e-06
LOC643648	0.341754	0.084206	0.257548	1.74533e-07	2.83864e-06
SQSTM1	3.13568	3.89649	-0.760812	1.74746e-07	2.83864e-06
LMAN2	1.71863	2.39212	-0.67348	1.77708e-07	2.87895e-06
USP14	0.6497	1.15863	-0.508932	1.77753e-07	2.87895e-06
C14orf166	1.75541	2.51748	-0.762072	1.7789e-07	2.87895e-06
VKORC1	1.14662	1.84261	-0.695994	1.79474e-07	2.90098e-06
REEP4	1.10239	1.76498	-0.662584	1.81002e-07	2.92204e-06
KRTCAP2	1.56572	2.28512	-0.719394	1.8271e-07	2.94597e-06
ANXA11	1.7195	2.39233	-0.672826	1.86146e-07	2.99766e-06
MT1E	0.346341	0.828935	-0.482594	1.91495e-07	3.08e-06
TRPS1	0.184516	0.489304	-0.304788	1.92127e-07	3.08635e-06
MRPL55	0.770683	1.40436	-0.633681	1.94569e-07	3.12173e-06
WIPI1	0.779939	1.35818	-0.578242	1.9612e-07	3.14275e-06
DNASE1L1	0.402691	0.820317	-0.417626	2.01344e-07	3.22249e-06
TCAIM	0.36978	0.822802	-0.453023	2.04559e-07	3.26994e-06
ASPH	0.559356	1.03629	-0.476937	2.07015e-07	3.30514e-06
NCEH1	0.345994	0.748525	-0.402531	2.07307e-07	3.30574e-06
NSA2	1.2233	1.86681	-0.643518	2.11156e-07	3.36301e-06
ATP6V1A	0.875967	1.44666	-0.570689	2.116e-07	3.36596e-06
CHID1	0.513011	0.965444	-0.452433	2.12492e-07	3.37604e-06
CCDC144B	1.20719	0.711364	0.495823	2.13473e-07	3.38511e-06
SPCS1	2.55619	3.37663	-0.82044	2.13583e-07	3.38511e-06
CNIH	0.925489	1.61529	-0.689801	2.18127e-07	3.45293e-06
HPCAL1	0.553286	1.06813	-0.514848	2.23188e-07	3.52876e-06
UQCRC2	1.54379	2.27512	-0.731331	2.34588e-07	3.7045e-06
TMBIM1	2.30544	3.03287	-0.727431	2.38109e-07	3.75555e-06
PSMD14	1.07182	1.75432	-0.682503	2.40866e-07	3.79444e-06
EIF4EBP1	0.98965	1.64916	-0.659506	2.42248e-07	3.8116e-06
RYR1	0.815813	0.417261	0.398551	2.43428e-07	3.82555e-06
RECK	0.794454	0.398185	0.396269	2.49635e-07	3.91837e-06
EIF3H	3.47698	4.28599	-0.809013	2.50323e-07	3.92445e-06
S100A8	0.261834	0.700443	-0.438609	2.52036e-07	3.94655e-06
ITGB1	2.19718	2.88164	-0.684464	2.5773e-07	4.03087e-06
APOA1BP	0.907143	1.5129	-0.605759	2.64716e-07	4.13516e-06
ARL8B	1.65486	2.34721	-0.692346	2.65105e-07	4.13628e-06
PSMD2	1.48086	2.19713	-0.71627	2.66342e-07	4.14845e-06
MTCH2	0.729934	1.2824	-0.552466	2.66522e-07	4.14845e-06
SND1	1.23704	1.85107	-0.61403	2.75777e-07	4.28541e-06
PGK1	4.47855	5.20549	-0.726931	2.75979e-07	4.28541e-06
MIF4GD	1.1983	1.92619	-0.727886	2.81554e-07	4.36677e-06
CARD16	0.385102	0.822276	-0.437173	2.83909e-07	4.39806e-06
PON2	1.05215	1.72048	-0.668331	2.89397e-07	4.47655e-06
CLIC4	0.405424	0.839562	-0.434137	2.89663e-07	4.47655e-06
HSPA7	0.257562	0.644632	-0.38707	2.90315e-07	4.48131e-06
IL4R	0.820809	1.33345	-0.512638	2.91138e-07	4.4887e-06
PSMB10	1.80355	2.53823	-0.73468	3.04812e-07	4.69396e-06
SURF4	1.69581	2.36636	-0.67055	3.0612e-07	4.70853e-06
BATF	0.0706505	0.301732	-0.231082	3.10399e-07	4.76873e-06
CD44	0.36589	0.836988	-0.471098	3.14671e-07	4.82866e-06
SIGLEC9	1.33587	2.00448	-0.668609	3.19054e-07	4.89015e-06
UQCR10	1.31348	1.93047	-0.61699	3.22408e-07	4.93507e-06
CD163L1	0.0406802	0.210638	-0.169958	3.22742e-07	4.93507e-06
MAN1B1	0.628896	1.13073	-0.501836	3.23326e-07	4.93821e-06
FKBP2	1.16839	1.79226	-0.623878	3.29795e-07	5.03111e-06
ITM2C	2.94532	2.32394	0.621382	3.49306e-07	5.31948e-06
BLVRA	0.0802637	0.370473	-0.290209	3.49514e-07	5.31948e-06
NR1H2	1.37973	2.05009	-0.670361	3.50564e-07	5.32923e-06
PPP1CA	2.13242	2.90355	-0.771126	3.52671e-07	5.35501e-06
VIM	0.643705	1.29563	-0.651927	3.62183e-07	5.49303e-06
CORO1B	1.51276	2.16755	-0.654793	3.7292e-07	5.6493e-06
SLC24A6	1.00247	1.56433	-0.56186	3.76974e-07	5.70409e-06
GTF3C6	0.815124	1.4107	-0.595572	3.80981e-07	5.75803e-06
PMAIP1	1.74124	1.06844	0.672802	3.84971e-07	5.81159e-06
AGXT2L2	0.831062	1.37486	-0.543795	3.86155e-07	5.82271e-06
ITFG1	1.00155	1.60202	-0.600468	3.88623e-07	5.85315e-06
NDUFA11	1.6548	2.30432	-0.649518	3.95855e-07	5.9552e-06
FXYD5	2.23371	3.03244	-0.798731	3.99071e-07	5.99665e-06
SLC25A39	1.57032	2.29374	-0.723417	4.06725e-07	6.10463e-06
NUMB	1.65335	2.30792	-0.654566	4.09477e-07	6.13885e-06
SNX17	1.73415	2.46708	-0.732933	4.13091e-07	6.18593e-06
TACC3	0.0656196	0.267388	-0.201768	4.17366e-07	6.24276e-06
MFNG	1.24312	1.8888	-0.645674	4.17882e-07	6.24331e-06
RB1	2.37992	3.07804	-0.698116	4.19792e-07	6.26466e-06
ATP5E	2.77613	3.51322	-0.737084	4.23316e-07	6.31002e-06
RNF130	3.66103	4.39697	-0.735938	4.24952e-07	6.32717e-06
BLNK	1.84817	1.22869	0.61948	4.30305e-07	6.39956e-06
HAT1	0.756775	1.34437	-0.587599	4.40257e-07	6.5401e-06
OS9	3.27338	4.00778	-0.734404	4.4317e-07	6.57587e-06
ANAPC11	1.33485	1.99202	-0.65717	4.44385e-07	6.58164e-06
TBXAS1	4.03441	4.7635	-0.729088	4.4481e-07	6.58164e-06
SNRPC	1.00539	1.60079	-0.595398	4.45074e-07	6.58164e-06
MRPS6	0.520745	1.02632	-0.505574	4.90385e-07	7.24347e-06
RCSD1	1.72138	2.42838	-0.707004	4.96747e-07	7.32913e-06
SLA	3.39347	4.1365	-0.743024	4.99906e-07	7.36739e-06
UBE2D3	3.99163	4.71138	-0.719756	5.00756e-07	7.37159e-06
SNRPD2	1.75764	2.46539	-0.707752	5.05417e-07	7.4318e-06
NISCH	0.836077	1.34183	-0.505748	5.26611e-07	7.73471e-06
ERGIC3	2.07921	2.85364	-0.77443	5.33145e-07	7.82186e-06
RAB1B	1.26352	1.8601	-0.596588	5.35937e-07	7.85397e-06
C4orf48	0.575395	1.02428	-0.448882	5.47164e-07	8.0095e-06
CARD11	1.10692	0.658548	0.448376	5.59757e-07	8.18463e-06
ERGIC1	0.847236	1.35606	-0.508821	5.63863e-07	8.23543e-06
SLC6A6	0.363002	0.739639	-0.376637	5.64567e-07	8.23648e-06
TLR8	0.141252	0.404849	-0.263597	5.67309e-07	8.26574e-06
SFTPB	0.12005	0.363856	-0.243806	5.67841e-07	8.26574e-06
UTRN	0.471109	0.891685	-0.420576	5.68612e-07	8.26772e-06
TXN2	1.34468	2.04035	-0.695675	5.74382e-07	8.3423e-06
2017-09-15	2.71382	3.44301	-0.729196	5.82429e-07	8.44976e-06
MAF	1.67325	1.14133	0.531918	6.01329e-07	8.71426e-06
HEXA	2.18625	2.91231	-0.726058	6.12965e-07	8.87302e-06
POLR2E	1.27847	1.86823	-0.589757	6.21953e-07	8.99313e-06
PER2	1.08159	0.649669	0.431916	6.28534e-07	9.07821e-06
DNAJC12	0.0695915	0.298956	-0.229364	6.36936e-07	9.18208e-06
YIF1B	0.697556	1.18049	-0.482936	6.37136e-07	9.18208e-06
SUMO2	3.88262	4.64017	-0.757554	6.4961e-07	9.35152e-06
MB21D2	0.303981	0.665743	-0.361762	6.61652e-07	9.51435e-06
LMBRD1	1.3037	1.91863	-0.614927	6.89734e-07	9.90723e-06
RHBDD2	0.724164	1.26446	-0.5403	7.07213e-07	1.01471e-05
ETFA	1.07905	1.71248	-0.63343	7.1047e-07	1.01826e-05
ACSL4	0.841902	1.35333	-0.511427	7.12286e-07	1.01974e-05
PLP2	0.414712	0.875401	-0.460689	7.35651e-07	1.05204e-05
PCBD1	0.393007	0.826147	-0.433141	7.3989e-07	1.05694e-05
KLF7	1.95987	1.40108	0.558791	7.74809e-07	1.10561e-05
SERINC3	1.9995	2.72941	-0.729908	7.88934e-07	1.1241e-05
HDLBP	1.38233	1.98423	-0.601895	7.89491e-07	1.1241e-05
TMED2	2.42155	3.15654	-0.734989	7.92086e-07	1.12656e-05
ZDHHC12	0.423748	0.881987	-0.458239	8.00823e-07	1.13752e-05
RPN1	2.51851	3.26315	-0.744635	8.01541e-07	1.13752e-05
LOC550643	1.13544	1.79456	-0.659119	8.08439e-07	1.14607e-05
TOMM20	1.92359	2.57422	-0.650625	8.22127e-07	1.1642e-05
RNF135	0.913654	1.49601	-0.582355	8.33213e-07	1.17762e-05
AP3S1	0.725074	1.29336	-0.568284	8.34199e-07	1.17762e-05
PLD4	4.96723	4.36048	0.606745	8.34314e-07	1.17762e-05
WIPF1	0.904854	1.39623	-0.491372	8.36705e-07	1.17972e-05
PYGL	1.1205	1.74636	-0.625862	8.39276e-07	1.18206e-05
PXDC1	0.657649	1.09874	-0.441095	8.54055e-07	1.20103e-05
EMC4	1.59104	2.3231	-0.732061	8.54583e-07	1.20103e-05
CDK5	0.28827	0.689167	-0.400896	8.56369e-07	1.20224e-05
DCTN4	1.54802	2.16852	-0.620506	8.64889e-07	1.21195e-05
KIAA0040	0.107808	0.351208	-0.243401	8.65146e-07	1.21195e-05
AGPAT4-IT1	0.0692544	0.276287	-0.207033	8.69944e-07	1.21736e-05
NSMCE1	0.599765	1.11723	-0.517465	8.79706e-07	1.2297e-05
STAMBPL1	1.09965	0.624539	0.475115	8.80949e-07	1.23005e-05
SEC61B	1.66815	2.37029	-0.702148	8.81846e-07	1.23005e-05
CBR1	0.701106	1.25054	-0.549434	8.90216e-07	1.2404e-05
RAB34	1.11456	1.7849	-0.670337	8.96428e-07	1.24772e-05
ODC1	1.37778	0.861663	0.51612	9.22926e-07	1.2826e-05
RPL38	4.51311	5.19904	-0.685934	9.23456e-07	1.2826e-05
TSTD1	0.19804	0.553885	-0.355845	9.48783e-07	1.31637e-05
ABHD14B	0.694161	1.20721	-0.51305	9.76938e-07	1.35399e-05
ORMDL2	0.9747	1.54636	-0.571656	9.88853e-07	1.36905e-05
SIVA1	1.26156	1.94735	-0.685784	9.92199e-07	1.37223e-05
SELO	0.208369	0.502804	-0.294435	9.99159e-07	1.38039e-05
MGC39372	0.358061	0.777774	-0.419713	1.01352e-06	1.39875e-05
SELM	0.539812	1.03231	-0.492497	1.02066e-06	1.40711e-05
GPSM3	1.40932	2.00509	-0.595769	1.0252e-06	1.41187e-05
GMFG	1.46573	2.13272	-0.666982	1.03779e-06	1.4277e-05
GPR137B	0.618845	1.04508	-0.426234	1.04535e-06	1.43658e-05
SRA1	1.28217	1.90106	-0.618889	1.05296e-06	1.44552e-05
EID1	1.92265	2.57698	-0.654332	1.05467e-06	1.44634e-05
BABAM1	0.97986	1.56538	-0.585517	1.05705e-06	1.44808e-05
GRINA	1.56926	2.16711	-0.597842	1.0726e-06	1.46696e-05
PSMB3	2.04031	2.81249	-0.772176	1.07308e-06	1.46696e-05
PSMB1	2.66484	3.49189	-0.827048	1.085e-06	1.48047e-05
TMEM160	0.768855	1.29067	-0.521817	1.08524e-06	1.48047e-05
GLB1	1.30664	1.96792	-0.661281	1.0939e-06	1.49073e-05
PMF1	0.667862	1.15108	-0.483216	1.09904e-06	1.49617e-05
AGTPBP1	0.396226	0.769432	-0.373205	1.10148e-06	1.49792e-05
CMTM7	1.93951	2.64861	-0.709104	1.12046e-06	1.52215e-05
TNFRSF10B	1.88423	2.49495	-0.61072	1.12456e-06	1.52612e-05
MLF1IP	0.367163	0.747026	-0.379864	1.16425e-06	1.57834e-05
MYO1F	1.86703	2.50546	-0.63843	1.16702e-06	1.58045e-05
TWF1	0.888931	1.45208	-0.56315	1.16868e-06	1.58105e-05
SEC13	1.86315	2.56107	-0.697918	1.17216e-06	1.58412e-05
JDP2	1.16026	0.710852	0.449406	1.17606e-06	1.58706e-05
SGTA	1.06454	1.62309	-0.558554	1.17677e-06	1.58706e-05
C1QBP	1.68091	2.38509	-0.704184	1.1874e-06	1.59974e-05
MYO5A	0.359675	0.718713	-0.359038	1.20785e-06	1.62561e-05
CHMP3	1.37173	1.97274	-0.60101	1.20933e-06	1.62579e-05
NQO2	0.482077	0.954098	-0.472021	1.21049e-06	1.62579e-05
ICAM1	3.57598	4.37798	-0.802004	1.21745e-06	1.63195e-05
ATP13A3	0.795552	1.24072	-0.445168	1.21758e-06	1.63195e-05
DDOST	2.91296	3.61981	-0.706849	1.24504e-06	1.66705e-05
GPN3	1.99025	1.35939	0.630857	1.2632e-06	1.68963e-05
LOC100506585	0.0452484	0.215892	-0.170643	1.26959e-06	1.69644e-05
TM2D2	0.733857	1.20593	-0.47207	1.28206e-06	1.71134e-05
ADAM28	4.63072	3.96081	0.669907	1.29463e-06	1.72634e-05
DAZAP2	4.15852	4.84525	-0.686733	1.29757e-06	1.7285e-05
STX11	1.9762	2.58605	-0.609849	1.31158e-06	1.74538e-05
ALG5	0.817034	1.41656	-0.59953	1.32468e-06	1.76101e-05
PDE2A	0.0708815	0.259459	-0.188577	1.35322e-06	1.79588e-05
GNLY	0.374598	0.100915	0.273683	1.35366e-06	1.79588e-05
TOR3A	1.41206	2.03504	-0.622981	1.36414e-06	1.80776e-05
GADD45GIP1	0.919209	1.45942	-0.540211	1.36539e-06	1.80776e-05
DPP4	0.135923	0.00795965	0.127964	1.36808e-06	1.80947e-05
TLR2	3.07414	3.76353	-0.689397	1.39112e-06	1.83808e-05
TRAPPC5	0.87894	1.45781	-0.578865	1.39993e-06	1.84785e-05
PDAP1	0.690629	1.16102	-0.470386	1.42253e-06	1.87579e-05
SPECC1	1.54737	1.05026	0.497115	1.45121e-06	1.91167e-05
CDC37	3.11062	3.79146	-0.680842	1.4567e-06	1.91696e-05
RARRES3	0.759778	1.31994	-0.560158	1.46103e-06	1.92071e-05
TTC38	0.486796	0.897803	-0.411008	1.46723e-06	1.92693e-05
PTPRJ	1.91945	1.37863	0.540826	1.49664e-06	1.96357e-05
RAB31	3.59567	4.24215	-0.646474	1.50479e-06	1.97226e-05
XXYLT1	0.095955	0.328512	-0.232557	1.5063e-06	1.97226e-05
SLC35B2	1.03389	1.59065	-0.556763	1.52239e-06	1.99133e-05
NAA10	1.17542	1.79362	-0.6182	1.52407e-06	1.99153e-05
NDUFA3	0.761569	1.26095	-0.499377	1.52651e-06	1.99272e-05
SUCLG2	1.33693	1.98783	-0.650904	1.53381e-06	2.00025e-05
CAPN1	1.26586	1.86258	-0.596719	1.55195e-06	2.02188e-05
MRPL23	0.626874	1.14939	-0.522515	1.57267e-06	2.04682e-05
FAM127A	0.882542	1.40406	-0.52152	1.59034e-06	2.06776e-05
EMC7	1.69741	2.39344	-0.696034	1.60711e-06	2.08748e-05
CHCHD2	3.57714	4.32008	-0.742946	1.62222e-06	2.105e-05
STARD3	0.807788	1.30963	-0.501838	1.62875e-06	2.11137e-05
NRIP3	0.72274	1.19209	-0.469352	1.64197e-06	2.1264e-05
RAB6A	1.45774	2.06675	-0.609012	1.64774e-06	2.13175e-05
IGBP1	0.99793	1.60421	-0.606283	1.68627e-06	2.17944e-05
PSMA2	1.69976	2.38411	-0.684352	1.69116e-06	2.18359e-05
TMED9	1.97999	2.70166	-0.721672	1.70233e-06	2.19584e-05
UROD	1.02122	1.63353	-0.612315	1.72816e-06	2.22695e-05
MAGT1	1.69763	2.30122	-0.60359	1.74592e-06	2.24761e-05
MBOAT1	1.40997	0.906214	0.503758	1.74917e-06	2.24958e-05
ATP5J	1.50531	2.14827	-0.642957	1.75289e-06	2.25213e-05
NEK6	1.48539	2.12849	-0.643099	1.77989e-06	2.28457e-05
NDUFAB1	0.971658	1.58527	-0.613613	1.78393e-06	2.2875e-05
ZC3H11A	0.881146	1.37755	-0.496405	1.85836e-06	2.38061e-05
IFI35	0.565561	1.06296	-0.497394	1.9066e-06	2.44e-05
AKIRIN1	1.62941	2.27527	-0.645862	1.93106e-06	2.46887e-05
AP1M1	0.896877	1.42613	-0.529253	1.9382e-06	2.47557e-05
ATP6V1D	0.592246	1.06882	-0.476576	2.02203e-06	2.57814e-05
SLC12A9	0.41774	0.794782	-0.377043	2.02246e-06	2.57814e-05
FCGR2B	0.127167	0.429726	-0.302559	2.03213e-06	2.58794e-05
ADAMTSL2	1.12579	0.692363	0.433424	2.05549e-06	2.61513e-05
TAP1	0.454757	0.869853	-0.415096	2.06081e-06	2.61934e-05
RELL1	0.841015	1.31599	-0.474976	2.06643e-06	2.62393e-05
BCAP31	3.45915	4.17662	-0.717472	2.09313e-06	2.65523e-05
MAD2L2	0.407789	0.839176	-0.431387	2.10284e-06	2.66359e-05
EIF3E	3.22998	4.02066	-0.790683	2.1038e-06	2.66359e-05
IARS2	0.677447	1.16167	-0.484223	2.22421e-06	2.8133e-05
COX6B1	1.88188	2.5794	-0.697523	2.24529e-06	2.83721e-05
SMAP2	3.38271	2.75437	0.628343	2.26232e-06	2.85596e-05
PSMA6	2.21897	2.98889	-0.769917	2.28913e-06	2.887e-05
GABARAPL1	1.92583	2.58232	-0.656489	2.29901e-06	2.89666e-05
ATP5B	4.07782	4.81097	-0.733141	2.31216e-06	2.91042e-05
COX4I1	4.78148	5.49322	-0.711733	2.31826e-06	2.91528e-05
TAP2	0.480693	0.876314	-0.395621	2.32287e-06	2.91826e-05
PIK3CG	0.514347	0.908143	-0.393796	2.36081e-06	2.96306e-05
RAMP1	1.07662	0.587543	0.489072	2.36308e-06	2.96306e-05
TMEM109	1.99991	2.63786	-0.63795	2.39264e-06	2.99724e-05
SKP1	3.25317	3.92681	-0.673641	2.40512e-06	3.00998e-05
IRF7	0.870115	1.37177	-0.501652	2.4132e-06	3.01619e-05
ALCAM	1.03074	1.56948	-0.538746	2.41471e-06	3.01619e-05
ANXA7	1.94422	2.63421	-0.689981	2.42095e-06	3.02109e-05
GBA	1.04188	1.62401	-0.582123	2.43901e-06	3.0407e-05
MMADHC	1.16038	1.78628	-0.625905	2.46348e-06	3.06828e-05
PLIN3	1.13443	1.70062	-0.566194	2.47563e-06	3.08047e-05
GUSB	1.32724	1.89771	-0.57047	2.49865e-06	3.10615e-05
CHCHD7	1.5991	2.24384	-0.644742	2.58244e-06	3.20725e-05
ATP5G3	1.7034	2.31277	-0.609367	2.59436e-06	3.21898e-05
DCTN1	1.07855	1.61339	-0.534838	2.60231e-06	3.22578e-05
IGFBP7	0.0185195	0.165855	-0.147335	2.60798e-06	3.22973e-05
LAIR1	3.52927	4.20208	-0.672809	2.66787e-06	3.30076e-05
CISH	0.161636	0.466843	-0.305206	2.67604e-06	3.30773e-05
ASTL	0.140188	0.383624	-0.243437	2.695e-06	3.32801e-05
ATP5L	1.97216	2.59046	-0.618295	2.69764e-06	3.32811e-05
SLC35A4	0.820921	1.34322	-0.522299	2.73046e-06	3.36541e-05
RAB5A	1.35467	1.95985	-0.605175	2.81267e-06	3.46346e-05
ATP6V1F	3.51469	4.31183	-0.797137	2.84393e-06	3.49865e-05
SPSB1	0.0423716	0.205271	-0.162899	2.85283e-06	3.5063e-05
CYB5R4	0.843238	1.39399	-0.550756	2.86369e-06	3.51632e-05
SON	3.38873	2.76228	0.626447	2.86646e-06	3.51641e-05
OSTC	1.65365	2.37914	-0.725495	2.88086e-06	3.53075e-05
ASNA1	0.837897	1.35131	-0.513416	2.89075e-06	3.53953e-05
SLC43A2	1.02643	1.53756	-0.511127	2.89399e-06	3.54017e-05
HIST2H2BE	0.789168	0.3851	0.404067	2.90813e-06	3.55414e-05
UBL5	1.84787	2.48647	-0.638599	2.97282e-06	3.62979e-05
SRP14	3.78954	4.44617	-0.656624	3.06475e-06	3.73854e-05
USF2	0.854336	1.35187	-0.497532	3.08993e-06	3.76572e-05
MED4	0.832616	1.34271	-0.510096	3.10397e-06	3.7793e-05
SLC39A1	2.00694	2.72494	-0.717996	3.12958e-06	3.80693e-05
KCNQ1OT1	2.16249	1.57581	0.586677	3.14039e-06	3.81651e-05
ARPC5	3.04751	3.75628	-0.708777	3.17729e-06	3.85776e-05
MNDA	1.70364	2.38813	-0.684495	3.19782e-06	3.87906e-05
NDUFB2	1.7631	2.44132	-0.678218	3.2579e-06	3.94622e-05
NDUFA4	2.02393	2.59358	-0.569644	3.25924e-06	3.94622e-05
ARHGAP17	1.06725	0.65281	0.414445	3.29798e-06	3.98942e-05
OST4	1.98387	2.67223	-0.688364	3.30395e-06	3.99293e-05
SDC3	0.284163	0.593699	-0.309536	3.32459e-06	4.01416e-05
USO1	0.724658	1.19035	-0.46569	3.33653e-06	4.02484e-05
GANAB	1.93122	2.54342	-0.612199	3.37183e-06	4.06367e-05
PECAM1	0.924492	1.41098	-0.48649	3.41079e-06	4.10682e-05
FOXP2	0.284976	0.084318	0.200658	3.47087e-06	4.1753e-05
PTPLAD2	0.798143	1.3407	-0.542559	3.53162e-06	4.24446e-05
IL15	0.21262	0.4775	-0.26488	3.57378e-06	4.29117e-05
MAPKAPK3	1.29945	1.87815	-0.578705	3.5789e-06	4.29336e-05
NCF1C	0.826888	1.30139	-0.474506	3.60185e-06	4.31692e-05
ABHD5	0.281367	0.621785	-0.340418	3.62631e-06	4.34225e-05
CYP27A1	0.639703	1.15745	-0.517744	3.63079e-06	4.34361e-05
PAF1	1.1351	1.66726	-0.532161	3.64168e-06	4.35264e-05
PGBD5	0.0389633	0.186205	-0.147242	3.6747e-06	4.38809e-05
ATRAID	1.9153	2.65338	-0.738087	3.68584e-06	4.39736e-05
PEPD	1.70867	2.37759	-0.668922	3.69634e-06	4.40585e-05
STARD3NL	0.758274	1.30519	-0.546913	3.7495e-06	4.46513e-05
SMARCE1	1.13726	1.69472	-0.557457	3.76141e-06	4.47521e-05
EPSTI1	0.481558	0.8806	-0.399042	3.76592e-06	4.4765e-05
CDK2AP1	2.09494	2.75451	-0.65957	3.81723e-06	4.53335e-05
DDT	0.662104	1.13617	-0.474061	3.83194e-06	4.54431e-05
CDC42SE1	2.90928	3.5635	-0.654218	3.83343e-06	4.54431e-05
FDFT1	1.57599	2.16342	-0.587421	3.8479e-06	4.55731e-05
ETV3	1.27757	1.87653	-0.598961	3.86634e-06	4.57499e-05
NAV3	0.898303	0.523274	0.375028	3.87663e-06	4.583e-05
GLUD1	0.747905	1.19726	-0.449358	3.90612e-06	4.61369e-05
NDEL1	1.1961	1.73196	-0.535858	3.91593e-06	4.62108e-05
IGFLR1	1.02906	1.60249	-0.573431	4.04273e-06	4.76267e-05
MT1X	0.743702	1.32808	-0.584381	4.04322e-06	4.76267e-05
MT1G	0.160293	0.545549	-0.385256	4.05553e-06	4.77284e-05
RPN2	3.61891	4.30028	-0.681378	4.07345e-06	4.78958e-05
HCST	1.97052	2.63269	-0.662167	4.0771e-06	4.78958e-05
VPS51	1.15206	1.71263	-0.560574	4.08534e-06	4.79494e-05
KDELR1	1.20454	1.74413	-0.539589	4.11365e-06	4.82382e-05
MX2	0.423837	0.846888	-0.42305	4.14548e-06	4.85677e-05
SPCS2	1.9256	2.55497	-0.62937	4.16819e-06	4.87899e-05
NDUFA2	1.06425	1.60758	-0.543332	4.18845e-06	4.89619e-05
ADAMTS2	0.0176387	0.129687	-0.112048	4.1904e-06	4.89619e-05
UBXN11	0.50824	0.932069	-0.42383	4.20391e-06	4.90758e-05
FAM50A	1.20697	1.73958	-0.532608	4.22764e-06	4.93086e-05
ST3GAL1	1.07612	1.56236	-0.486247	4.27429e-06	4.98081e-05
MAP2K1	0.962391	1.45706	-0.49467	4.28381e-06	4.98745e-05
C4orf3	1.34218	1.89382	-0.551642	4.40176e-06	5.12019e-05
PSMD3	0.812256	1.28054	-0.468286	4.44134e-06	5.15705e-05
COX7B	1.64684	2.33634	-0.689499	4.44137e-06	5.15705e-05
STOM	3.43946	4.10125	-0.661787	4.46953e-06	5.18513e-05
EDF1	2.52679	3.21623	-0.689445	4.49458e-06	5.20955e-05
SRSF5	4.89441	4.30381	0.590603	4.50671e-06	5.21897e-05
C18orf32	1.38491	1.99453	-0.609617	4.52253e-06	5.23264e-05
PPP1R3B	0.721122	1.14929	-0.428171	4.57931e-06	5.29364e-05
ACER3	0.766712	1.22437	-0.457653	4.58527e-06	5.29583e-05
PRDX2	1.53822	2.18031	-0.642094	4.61257e-06	5.32263e-05
PSENEN	1.04104	1.60953	-0.568484	4.71268e-06	5.43335e-05
PAQR5	0.152681	0.0244816	0.1282	4.75318e-06	5.47519e-05
ZDHHC24	0.52363	0.940583	-0.416954	4.81687e-06	5.53971e-05
PIGP	0.403978	0.816036	-0.412058	4.81769e-06	5.53971e-05
MTFP1	0.069181	0.281447	-0.212266	4.8481e-06	5.56916e-05
VPS4A	1.04685	1.58919	-0.542332	4.85186e-06	5.56916e-05
JKAMP	1.08908	1.70266	-0.613582	4.91184e-06	5.63305e-05
PPP2R5C	1.23365	1.76535	-0.531698	4.93237e-06	5.65162e-05
TMEM134	0.695661	1.17876	-0.483095	4.96113e-06	5.67958e-05
TANC1	0.484931	0.220346	0.264585	5.01502e-06	5.73624e-05
PSMC5	1.75828	2.44125	-0.682977	5.0326e-06	5.75129e-05
LOC100507463	0.445496	0.886183	-0.440686	5.05009e-06	5.76622e-05
TMEM167A	0.637639	1.05459	-0.416949	5.09428e-06	5.81158e-05
UBE2V2	0.858621	1.41843	-0.559811	5.11614e-06	5.83141e-05
PRPF31	0.787231	1.27461	-0.487379	5.21045e-06	5.93371e-05
ATP6V1C1	1.1248	1.63867	-0.513869	5.23494e-06	5.9564e-05
LDHB	2.81475	3.54368	-0.728929	5.32561e-06	6.04911e-05
SEC61G	0.96168	1.49189	-0.530207	5.32571e-06	6.04911e-05
HMGN3	1.80093	2.48236	-0.681428	5.33869e-06	6.05857e-05
GDF11	0.12013	0.35112	-0.23099	5.35552e-06	6.07239e-05
ZMIZ1	1.14578	1.65061	-0.504831	5.37488e-06	6.08904e-05
ZFHX3	1.85015	1.33092	0.51923	5.40696e-06	6.11977e-05
GALNT7	0.137709	0.375224	-0.237515	5.4114e-06	6.11977e-05
SDS	0.0536499	0.245023	-0.191373	5.44785e-06	6.15565e-05
LILRB2	0.470091	0.847526	-0.377435	5.49794e-06	6.20387e-05
NDUFA12	0.907503	1.46959	-0.562087	5.50006e-06	6.20387e-05
PARP9	0.820687	1.32656	-0.505877	5.52087e-06	6.22196e-05
RIPK1	0.512983	0.89482	-0.381836	5.54636e-06	6.24529e-05
ZMAT2	0.685714	1.13859	-0.452874	5.56146e-06	6.25689e-05
TRPM2	1.17246	1.68539	-0.512922	5.61623e-06	6.31305e-05
RAB7A	3.02666	3.65535	-0.62869	5.63423e-06	6.3226e-05
PSMD4	1.63713	2.32056	-0.683431	5.63443e-06	6.3226e-05
AGPAT2	0.580683	1.0712	-0.490515	5.64087e-06	6.32438e-05
PRMT10	0.353099	0.720136	-0.367036	5.73135e-06	6.42029e-05
IMPA2	0.0996537	0.307108	-0.207454	5.8814e-06	6.58272e-05
ACTR1A	1.18189	1.70806	-0.526166	5.92946e-06	6.63082e-05
DDIT3	3.89405	3.15037	0.743676	6.02427e-06	6.73106e-05
LINC00278	0.24036	0.0645943	0.175766	6.14184e-06	6.85654e-05
PSMB7	1.55913	2.20243	-0.643308	6.22476e-06	6.94316e-05
RHOU	0.125532	0.348665	-0.223133	6.29531e-06	7.01585e-05
RNF141	1.12336	1.63055	-0.507185	6.34264e-06	7.06255e-05
SELT	2.58265	3.22774	-0.645087	6.37304e-06	7.09034e-05
SDC4	0.103553	0.329536	-0.225983	6.38656e-06	7.09933e-05
BECN1	1.06904	1.63278	-0.563735	6.39302e-06	7.10045e-05
RAB8B	0.658698	1.07699	-0.418292	6.41781e-06	7.12191e-05
SGCB	0.519164	0.241108	0.278056	6.43015e-06	7.12953e-05
DECR1	1.09982	1.66278	-0.56296	6.58216e-06	7.29187e-05
DMD	0.0176616	0.129449	-0.111788	6.71268e-06	7.43014e-05
MALT1	0.510252	0.896261	-0.386008	6.77576e-06	7.4936e-05
TMC6	1.43386	1.99165	-0.55779	6.8609e-06	7.58132e-05
DCUN1D1	0.988212	1.49971	-0.511497	6.89488e-06	7.61242e-05
CLTC	1.70786	2.24805	-0.540186	6.97274e-06	7.69185e-05
IER3IP1	0.778283	1.30068	-0.522394	7.04919e-06	7.76961e-05
IFI44	1.05012	1.62285	-0.57273	7.14067e-06	7.86312e-05
C6orf211	0.234085	0.577236	-0.343151	7.1461e-06	7.86312e-05
CLEC12A	0.027271	0.180111	-0.15284	7.20173e-06	7.91764e-05
TSNAX	1.37605	1.91747	-0.541419	7.24142e-06	7.94923e-05
TMEM39A	0.833895	1.27879	-0.4449	7.24266e-06	7.94923e-05
AMZ1	0.145276	0.377613	-0.232337	7.28781e-06	7.99205e-05
USP32P1	0.361922	0.128611	0.233311	7.33659e-06	8.03878e-05
DHPS	0.66684	1.14835	-0.481506	7.43908e-06	8.14423e-05
APBB1IP	3.22272	2.6588	0.563926	7.47378e-06	8.17534e-05
C17orf62	2.23259	2.88355	-0.650958	7.58236e-06	8.28716e-05
BAD	0.457806	0.895416	-0.43761	7.68604e-06	8.39344e-05
FLJ43663	1.35113	1.86923	-0.518096	7.73337e-06	8.43806e-05
HVCN1	1.14139	0.702968	0.438418	7.77764e-06	8.47925e-05
NDST1	0.215723	0.487199	-0.271476	7.85158e-06	8.5527e-05
RPSA	5.94347	6.69558	-0.752111	7.87945e-06	8.5759e-05
SNHG16	1.84588	2.47076	-0.624875	7.91354e-06	8.60581e-05
RBBP8	0.267485	0.553953	-0.286468	7.92465e-06	8.6107e-05
G0S2	1.00151	1.68434	-0.682831	7.97654e-06	8.65987e-05
UBASH3B	0.685164	1.09379	-0.408624	8.10136e-06	8.78805e-05
UBE2D1	0.733558	1.20467	-0.47111	8.27162e-06	8.96528e-05
NDUFB7	1.03726	1.57825	-0.540985	8.30506e-06	8.99404e-05
CBWD3	1.80384	1.31342	0.490426	8.39549e-06	9.08442e-05
ORAI1	0.151894	0.391516	-0.239622	8.45086e-06	9.13675e-05
YIPF1	0.483317	0.915067	-0.43175	8.5475e-06	9.23357e-05
SACM1L	0.587043	1.01517	-0.428123	8.68994e-06	9.37966e-05
CDYL2	0.00262146	0.0796811	-0.0770597	8.77772e-06	9.46657e-05
DOCK6	0.16721	0.0358738	0.131336	8.79468e-06	9.47504e-05
LOC100506497	0.0354379	0.191787	-0.156349	8.80012e-06	9.47504e-05
TNFRSF11B	0.0392316	0.217874	-0.178642	9.00693e-06	9.6897e-05
CDK16	0.715522	1.14532	-0.429795	9.0415e-06	9.71887e-05
MRPL14	1.41285	2.07151	-0.658659	9.10266e-06	9.77654e-05
CYC1	1.80827	2.47352	-0.665256	9.19482e-06	9.86739e-05
CYTH4	1.81747	2.38622	-0.568749	9.22746e-06	9.89427e-05
CLPTM1	1.04673	1.54277	-0.496033	9.26142e-06	9.92252e-05
ATP2B1	1.02022	1.47498	-0.454764	9.27809e-06	9.9322e-05
EIF5A	3.3401	3.96275	-0.622657	9.29235e-06	9.9393e-05
FAM198B	0.863526	1.32631	-0.46278	9.47439e-06	0.000101257
PRRG4	0.76854	0.436526	0.332014	9.6287e-06	0.000102796
ETF1	2.3985	2.99705	-0.598557	9.63416e-06	0.000102796
RNASEK	3.77787	4.43778	-0.659902	9.71152e-06	0.000103478
USP6NL	0.72431	0.40456	0.31975	9.71402e-06	0.000103478
HSDL2	0.373282	0.725207	-0.351925	9.93241e-06	0.000105718
SEL1L3	0.0348709	0.165517	-0.130646	1.00582e-05	0.00010697
SARNP	1.41948	2.00846	-0.588982	1.0113e-05	0.000107465
GNG5	3.30575	3.96423	-0.658478	1.01956e-05	0.000108254
MTIF3	0.88212	1.37535	-0.493232	1.02185e-05	0.00010841
FARSB	0.538599	0.965735	-0.427137	1.02569e-05	0.000108729
ZNF511	0.715932	1.20715	-0.491217	1.02654e-05	0.00010873
PER3	0.503805	0.236888	0.266917	1.0365e-05	0.000109695
JAZF1	0.746516	1.16233	-0.415819	1.04033e-05	0.000110011
BTN3A1	0.274612	0.588056	-0.313444	1.05078e-05	0.000111027
VNN2	0.0933016	0.315638	-0.222336	1.05373e-05	0.000111248
CNN2	0.118552	0.324348	-0.205795	1.06324e-05	0.000112161
ARHGAP30	1.33185	1.86847	-0.536626	1.06777e-05	0.000112548
RNF7	1.45739	1.99886	-0.541468	1.07344e-05	0.000113054
EPS8	0.946454	1.4115	-0.465048	1.08113e-05	0.000113772
ENPP4	0.369079	0.709367	-0.340289	1.08259e-05	0.000113834
DDB1	1.09712	1.59012	-0.493	1.0842e-05	0.000113911
ATF5	0.314561	0.621327	-0.306766	1.09353e-05	0.000114799
RAPGEF6	1.42193	0.968183	0.453752	1.09835e-05	0.000115212
HMBS	0.238295	0.568155	-0.329861	1.13493e-05	0.000118953
PDE4DIP	0.909885	1.33785	-0.427969	1.13866e-05	0.000119249
UHMK1	0.483997	0.871797	-0.387799	1.15743e-05	0.000121116
HIST1H2BK	1.05491	1.59197	-0.537067	1.20914e-05	0.000126426
YIPF4	0.900972	1.39057	-0.489598	1.21689e-05	0.000127134
GNPDA1	0.815994	1.31279	-0.4968	1.23236e-05	0.000128647
ABHD16A	1.44337	2.00488	-0.561502	1.23455e-05	0.000128696
DCTN3	0.755265	1.28497	-0.529709	1.2348e-05	0.000128696
PIGT	1.60166	2.23179	-0.630123	1.24052e-05	0.000129189
C19orf53	0.987836	1.49043	-0.502593	1.2505e-05	0.000130124
MRPS34	0.736196	1.20733	-0.47113	1.25691e-05	0.000130664
TSPAN15	0.631852	1.09514	-0.463285	1.2577e-05	0.000130664
TMEM2	0.290304	0.567928	-0.277624	1.27719e-05	0.000132527
FNIP2	0.971425	1.40047	-0.429048	1.27766e-05	0.000132527
GRB2	3.5958	4.20391	-0.608106	1.29506e-05	0.000134225
WDR83OS	1.92202	2.54266	-0.620649	1.30207e-05	0.000134844
MIS18BP1	2.43393	1.89733	0.5366	1.30637e-05	0.000135182
SCYL1	1.11162	1.60796	-0.496344	1.32824e-05	0.000137229
HTRA1	2.901	2.33414	0.566856	1.32826e-05	0.000137229
FRMD4A	2.22055	1.68839	0.532163	1.334e-05	0.000137712
APBA2	0.267771	0.0783023	0.189469	1.3414e-05	0.000138367
TXNL4A	0.763146	1.20358	-0.440434	1.36076e-05	0.000140077
SERINC1	3.20808	3.83265	-0.624569	1.36088e-05	0.000140077
P2RY13	3.08108	2.46059	0.620485	1.3612e-05	0.000140077
TMEM205	0.80103	1.30208	-0.501052	1.37865e-05	0.000141761
DISP1	0.423543	0.753446	-0.329904	1.3898e-05	0.000142794
C3orf62	0.881368	0.525028	0.35634	1.4016e-05	0.000143893
MUM1	0.856375	0.509426	0.34695	1.41808e-05	0.00014547
C9orf72	1.92614	2.56657	-0.64043	1.42152e-05	0.000145709
C20orf111	1.54496	1.03264	0.512322	1.43284e-05	0.000146753
ME2	1.35563	1.88154	-0.52591	1.45733e-05	0.000149144
TNFRSF4	0.0907751	0.28814	-0.197365	1.46053e-05	0.000149355
UBAC2	1.4997	2.03343	-0.533731	1.46746e-05	0.000149946
IFI27L2	0.643357	1.08256	-0.439202	1.47438e-05	0.000150508
SFXN3	0.657881	1.07079	-0.412913	1.47528e-05	0.000150508
UBE2L3	1.19889	1.70807	-0.509178	1.47912e-05	0.000150782
NHP2L1	1.85598	2.42815	-0.57217	1.49468e-05	0.000152249
LILRB3	0.596844	0.981127	-0.384282	1.49618e-05	0.000152284
MPDU1	1.22554	1.74351	-0.517968	1.51565e-05	0.000154144
ERP44	1.91117	2.50406	-0.592895	1.54419e-05	0.000156925
NDUFB6	1.24142	1.77398	-0.53256	1.55768e-05	0.000158172
CCPG1	0.742866	1.17007	-0.427204	1.57223e-05	0.000159525
VAMP5	0.364408	0.753137	-0.388729	1.57577e-05	0.000159666
MRPS21	1.31475	1.92414	-0.609387	1.57607e-05	0.000159666
CXXC5	0.163356	0.413034	-0.249677	1.60168e-05	0.000162134
NSMAF	0.750211	1.17522	-0.425013	1.60412e-05	0.000162255
SELL	0.718768	1.23724	-0.518468	1.62506e-05	0.000164245
IL10RA	2.83263	3.43421	-0.601579	1.64909e-05	0.000166545
ALOX5	2.28787	2.8501	-0.562228	1.66451e-05	0.000167972
PSMC2	1.04783	1.54833	-0.500498	1.67036e-05	0.000168432
RASA1	1.20338	0.786992	0.416388	1.674e-05	0.000168669
EIF4H	3.4186	4.04016	-0.62156	1.67963e-05	0.000169105
ACYP2	0.281022	0.579963	-0.298941	1.68271e-05	0.000169284
LRRC4	0.444804	0.202848	0.241956	1.71348e-05	0.000172247
DIP2B	1.49032	1.059	0.431314	1.73426e-05	0.000174202
MALAT1	7.90645	7.10082	0.80563	1.81027e-05	0.000181697
SRGAP1	0.840884	1.21409	-0.373203	1.83947e-05	0.000184485
RNF185	0.50992	0.889514	-0.379594	1.84639e-05	0.000185037
DNPEP	0.435095	0.80124	-0.366145	1.86358e-05	0.000186496
MBP	0.806356	1.23057	-0.424211	1.86381e-05	0.000186496
PTPN2	1.45712	1.97997	-0.522848	1.89098e-05	0.000189069
NDUFA9	0.95791	1.48098	-0.523074	1.89488e-05	0.000189314
LTB4R	0.165715	0.392585	-0.22687	1.90526e-05	0.000190195
PFDN5	4.20063	4.88004	-0.679406	1.90662e-05	0.000190195
APOL3	0.0957002	0.314131	-0.21843	1.91801e-05	0.000191185
HNRNPC	3.73376	4.31337	-0.579606	1.93059e-05	0.000192291
MGC12916	0.00886174	0.0972495	-0.0883877	1.94079e-05	0.00019316
MRPS15	0.698851	1.16624	-0.467386	1.95416e-05	0.000194342
GTF2B	2.30337	2.96879	-0.665422	1.95635e-05	0.000194411
VSIG4	5.41767	6.13405	-0.716376	1.95918e-05	0.000194544
FAM149A	1.02145	0.649732	0.371713	1.96129e-05	0.000194577
RASL11B	0.147521	0.0139095	0.133611	1.96357e-05	0.000194577
NUTF2	1.47799	2.06519	-0.587197	1.96399e-05	0.000194577
CALU	0.970245	1.43116	-0.460915	1.97028e-05	0.000194949
NDUFC2	1.26044	1.77461	-0.514171	1.97073e-05	0.000194949
RNF181	0.951791	1.45203	-0.500238	1.98197e-05	0.000195912
TNFRSF1A	1.97498	2.54613	-0.571146	2.00844e-05	0.000198204
NFKBIL1	0.285836	0.609889	-0.324053	2.00879e-05	0.000198204
TXNDC17	0.289506	0.581413	-0.291907	2.00973e-05	0.000198204
ERH	1.14028	1.64907	-0.508792	2.03081e-05	0.00019999
CHMP1A	1.01767	1.53453	-0.516853	2.03091e-05	0.00019999
COX11	0.485314	0.870438	-0.385124	2.03363e-05	0.000200107
CD48	0.0773727	0.305723	-0.22835	2.06415e-05	0.000202909
TRPC4AP	1.39924	1.92058	-0.521339	2.06522e-05	0.000202909
OSM	2.79706	3.58613	-0.78907	2.07473e-05	0.000203689
CYBA	4.39946	5.03481	-0.635347	2.08196e-05	0.000204245
RPS19BP1	0.899467	1.37872	-0.479257	2.12013e-05	0.000207833
STRAP	1.77306	2.37	-0.596945	2.12698e-05	0.000208348
ATP5G2	3.65868	4.27769	-0.619002	2.15264e-05	0.000210703
IL1R2	0.0763921	0.286712	-0.21032	2.15866e-05	0.000211134
RAP1A	2.15305	2.7651	-0.612047	2.16514e-05	0.000211608
ABHD12	2.24595	2.83028	-0.584328	2.18815e-05	0.000213698
POLR2L	0.663837	1.0564	-0.392562	2.20701e-05	0.000215377
STARD7	1.38841	1.91826	-0.529854	2.2089e-05	0.000215401
OSBPL9	0.895995	1.34091	-0.444918	2.21086e-05	0.000215431
CPED1	1.39901	0.980147	0.418868	2.21873e-05	0.000216036
SLC39A8	0.0337038	0.200982	-0.167278	2.22839e-05	0.000216815
CDC42SE2	1.69972	2.23517	-0.535445	2.28061e-05	0.00022173
HCP5	0.379386	0.743735	-0.364349	2.2907e-05	0.000222545
PTPN22	0.0347897	0.187938	-0.153149	2.2963e-05	0.000222923
IMMT	0.968909	1.43475	-0.465842	2.32053e-05	0.000225107
CSDE1	2.98342	3.5787	-0.595284	2.33316e-05	0.000226054
B4GALT7	0.479749	0.868414	-0.388665	2.33376e-05	0.000226054
CMKLR1	1.15999	1.64346	-0.483469	2.34428e-05	0.000226904
DDX41	0.703191	1.13899	-0.435799	2.36547e-05	0.000228785
PNP	1.58183	2.16137	-0.579549	2.38461e-05	0.000230465
MRPL47	0.567387	0.998767	-0.43138	2.40361e-05	0.000232129
BRK1	3.15682	3.81425	-0.657429	2.42788e-05	0.0002343
ISG20	0.13911	0.367145	-0.228034	2.4372e-05	0.000235025
DGCR6L	0.570722	0.990769	-0.420047	2.46497e-05	0.000237527
FURIN	0.283976	0.560469	-0.276493	2.47179e-05	0.000238008
NINJ1	4.73101	5.37977	-0.648755	2.48308e-05	0.000238919
IL10RB	1.2797	1.79258	-0.512878	2.49151e-05	0.000239552
NKG7	0.0360434	0.193035	-0.156991	2.5059e-05	0.000240759
RAB11B	1.04868	1.51846	-0.469783	2.50825e-05	0.000240806
TRA2A	2.81426	2.21446	0.599796	2.52722e-05	0.00024245
BUB3	1.10797	1.65474	-0.546771	2.53695e-05	0.000243204
TEX264	0.950465	1.49961	-0.549145	2.57069e-05	0.000246257
TYK2	0.944743	1.39826	-0.453517	2.58596e-05	0.000247538
GJB2	0.00601318	0.097483	-0.0914699	2.61958e-05	0.000250572
STAU1	1.27681	1.75333	-0.47652	2.62864e-05	0.000251254
CAPZA2	3.23069	3.86941	-0.638716	2.63865e-05	0.000252026
CD83	7.27228	6.56159	0.710696	2.65819e-05	0.000253706
TRAPPC1	0.822655	1.25556	-0.432909	2.66035e-05	0.000253726
LOC100289230	0.250485	0.0682023	0.182283	2.67682e-05	0.00025511
PGLS	1.86633	2.52346	-0.657131	2.72975e-05	0.000259965
MAP1LC3B	2.81484	3.43301	-0.618165	2.74312e-05	0.000261047
CCR5	0.440318	0.792221	-0.351903	2.76472e-05	0.000262822
PA2G4	1.39616	1.91197	-0.515811	2.7658e-05	0.000262822
INPP4A	0.31485	0.606316	-0.291466	2.78824e-05	0.000264761
SLC25A3	5.34408	6.01025	-0.666175	2.79232e-05	0.000264955
NRARP	0.316555	0.608428	-0.291873	2.80147e-05	0.00026563
RPS6KA2	0.331735	0.629474	-0.297739	2.87422e-05	0.000272329
DNAJC5	0.652672	1.03313	-0.380459	2.8938e-05	0.00027383
MDH1	1.90486	2.50581	-0.600952	2.89426e-05	0.00027383
DUSP4	0.552097	0.91808	-0.365983	2.90444e-05	0.000274594
FNBP1	0.494693	0.827093	-0.3324	2.91012e-05	0.000274931
UQCR11	1.39056	1.88473	-0.494166	2.92468e-05	0.000276107
METTL7B	0.068159	0.264568	-0.19641	2.92782e-05	0.000276203
RIC8A	0.896649	1.35245	-0.455799	2.9562e-05	0.000278678
FAR2	0.59017	0.969299	-0.379129	2.96331e-05	0.000279147
GBAS	1.25188	1.75999	-0.508112	2.97659e-05	0.000280196
PCGF5	0.606002	1.00737	-0.401369	3.04504e-05	0.000286363
NBPF1	0.700548	0.395506	0.305041	3.04651e-05	0.000286363
ACSL5	0.712013	1.09915	-0.387139	3.07654e-05	0.000288978
MGMT	0.613203	1.00626	-0.393061	3.08894e-05	0.000289933
ATXN10	1.31918	1.83694	-0.517759	3.1092e-05	0.000291625
SSU72	1.1019	1.58316	-0.481251	3.11394e-05	0.000291859
NDUFS7	1.88751	2.48838	-0.600865	3.12221e-05	0.000292424
CLPP	0.570175	0.996355	-0.42618	3.12514e-05	0.000292488
STMN1	1.51209	2.11326	-0.601164	3.12948e-05	0.000292636
IFNAR1	1.04619	1.5011	-0.454907	3.13122e-05	0.000292636
ILF3-AS1	1.06889	0.685087	0.3838	3.18219e-05	0.000297187
TTC7A	0.749447	1.1465	-0.397054	3.18481e-05	0.000297218
SLC3A2	3.03065	3.66425	-0.633596	3.19712e-05	0.000298154
PDHB	0.941986	1.45811	-0.516125	3.21824e-05	0.000299909
TM9SF1	0.59439	0.997089	-0.402699	3.22912e-05	0.000300708
MOB3A	1.26249	1.75575	-0.49326	3.23315e-05	0.000300868
GDF15	0.0488005	0.201042	-0.152242	3.30605e-05	0.000307432
USMG5	1.20671	1.73558	-0.528878	3.31294e-05	0.000307853
NDUFAF3	1.48577	2.01052	-0.524751	3.32059e-05	0.000308344
UNC119	0.60799	1.03557	-0.42758	3.32988e-05	0.000308986
APEH	0.683433	1.11005	-0.426613	3.35096e-05	0.000310635
BNIP3L	1.86406	2.3935	-0.529441	3.35242e-05	0.000310635
MYL6B	0.19158	0.43058	-0.239	3.41188e-05	0.000315721
TMEM184B	0.27061	0.526518	-0.255909	3.41215e-05	0.000315721
SPHK1	1.5549	2.07213	-0.517229	3.45189e-05	0.000319171
TMEM180	0.259917	0.51806	-0.258143	3.46065e-05	0.000319755
C9orf16	1.25472	1.7802	-0.525477	3.47495e-05	0.000320494
SCFD1	0.80906	1.25299	-0.44393	3.47546e-05	0.000320494
CNP	0.97896	1.43458	-0.455625	3.47604e-05	0.000320494
MYLIP	1.26703	0.827632	0.4394	3.50241e-05	0.000322697
RARA	0.106117	0.294456	-0.188339	3.62012e-05	0.000333307
ATP6V0E1	4.06082	4.71606	-0.655237	3.62683e-05	0.000333689
CXCL14	0.0148198	0.129615	-0.114795	3.65594e-05	0.00033613
LPIN3	0.490485	0.196654	0.29383	3.68397e-05	0.000338265
UBAP2L	1.48918	1.99536	-0.506182	3.68435e-05	0.000338265
MRPL12	0.516457	0.899871	-0.383414	3.70927e-05	0.000340312
DNAJA1	3.72377	4.41963	-0.695859	3.75656e-05	0.000344409
SIL1	0.802392	1.24728	-0.444884	3.76998e-05	0.000345396
FBXW5	0.751183	1.16861	-0.417432	3.78787e-05	0.000346738
PARL	1.05324	1.56294	-0.509696	3.78995e-05	0.000346738
SLC6A12	0.0139329	0.110309	-0.096376	3.85655e-05	0.000352583
DTD1	0.626768	1.04141	-0.414638	3.86217e-05	0.00035285
EMC3	1.24348	1.78393	-0.540455	3.93278e-05	0.000359049
RGS16	1.80213	2.39693	-0.594799	3.95875e-05	0.000361166
TIMM17A	0.929523	1.38488	-0.455358	3.96355e-05	0.000361352
ACLY	0.996646	1.4367	-0.440056	3.98764e-05	0.000363294
PNPLA8	1.1628	1.60079	-0.437991	4.01554e-05	0.000365579
RPL22	2.87883	3.44738	-0.568544	4.01997e-05	0.000365727
PSKH1	0.306938	0.598643	-0.291704	4.02915e-05	0.000366264
RNF10	1.05263	1.49309	-0.440451	4.03149e-05	0.000366264
TRADD	0.358862	0.683616	-0.324754	4.04202e-05	0.000366964
MRPS7	0.891889	1.39655	-0.504658	4.0806e-05	0.000370209
CCL5	2.35941	1.83133	0.528073	4.10838e-05	0.00037247
BID	1.90241	2.47252	-0.570108	4.11738e-05	0.000373027
RELB	0.47642	0.804051	-0.32763	4.14846e-05	0.000375581
CCT7	1.94833	2.6182	-0.669869	4.15421e-05	0.00037584
ZNF410	0.919075	1.37765	-0.458578	4.22708e-05	0.000382168
CLEC4E	0.149119	0.360512	-0.211394	4.25634e-05	0.000384547
SEC11A	2.88574	3.55363	-0.667888	4.26556e-05	0.000385112
TM9SF4	0.899261	1.32974	-0.430478	4.2717e-05	0.0003854
SP100	2.93209	3.46127	-0.529172	4.27744e-05	0.00038565
ENPP2	0.0792381	0.28618	-0.206942	4.28367e-05	0.000385945
CD164	3.44279	4.05641	-0.613623	4.3622e-05	0.000392672
ANAPC13	0.592382	1.06605	-0.473664	4.36436e-05	0.000392672
IP6K1	0.384087	0.68371	-0.299623	4.42589e-05	0.000397827
HCK	2.69046	3.29937	-0.608903	4.42776e-05	0.000397827
IFNGR2	3.23111	3.78582	-0.55471	4.48162e-05	0.000402389
PRKAR2A	0.431554	0.750657	-0.319103	4.48895e-05	0.000402769
UCK1	0.39161	0.719795	-0.328185	4.5349e-05	0.000406612
PPIB	3.46536	4.11086	-0.645498	4.57815e-05	0.000410207
TOMM22	1.19897	1.69978	-0.500816	4.59677e-05	0.000411592
COL1A1	0.00827528	0.108236	-0.0999603	4.64871e-05	0.000415957
USP8	0.828825	1.22824	-0.399419	4.68828e-05	0.00041921
PTPRO	0.481507	0.820746	-0.339238	4.70404e-05	0.000420045
CSF1	0.409818	0.157849	0.251969	4.70406e-05	0.000420045
ULK2	0.495856	0.239025	0.256831	4.78725e-05	0.00042718
MCOLN2	0.0441555	0.184473	-0.140317	4.80597e-05	0.000428557
FDX1	0.573189	0.915398	-0.342209	4.84141e-05	0.000431422
TCEAL8	0.708042	1.1648	-0.456756	4.86868e-05	0.000433555
EIF4B	3.04292	3.62766	-0.584745	4.93461e-05	0.000439126
ARPC5L	0.649286	1.06504	-0.415758	4.9723e-05	0.000441957
RALA	0.303007	0.585728	-0.282721	4.97561e-05	0.000441957
NUPR1	0.138259	0.401267	-0.263009	4.9766e-05	0.000441957
HIGD1A	1.11883	1.5853	-0.466477	4.9874e-05	0.000442615
AK2	1.50046	2.01895	-0.518486	5.02586e-05	0.000445724
CAST	1.33988	1.80759	-0.467713	5.0616e-05	0.000448589
MLXIPL	0.958699	0.604131	0.354568	5.13787e-05	0.000455038
HDHD2	0.621678	1.05888	-0.437205	5.16514e-05	0.000457143
VPS35	1.61878	2.1623	-0.543521	5.23497e-05	0.000463008
ADRM1	1.52994	2.06784	-0.537898	5.24387e-05	0.000463481
SETD8	0.602182	0.322902	0.27928	5.2907e-05	0.000467304
FGL2	2.09848	2.619	-0.52052	5.35132e-05	0.000472337
TMEM165	1.32726	1.85425	-0.526991	5.365e-05	0.000473225
AKT3	0.3868	0.172822	0.213978	5.39898e-05	0.000475899
CNOT1	1.18284	1.64596	-0.463118	5.45901e-05	0.000480865
HTATIP2	0.436649	0.820138	-0.383489	5.46402e-05	0.000480982
PAPSS1	0.578504	1.01699	-0.438485	5.47416e-05	0.000481549
HNRNPR	1.84391	2.37575	-0.531843	5.50692e-05	0.000483845
SLC19A1	0.495871	0.841677	-0.345806	5.50769e-05	0.000483845
ACAA2	1.13257	1.65975	-0.527171	5.54105e-05	0.000486447
MOB3B	0.0461879	0.177254	-0.131066	5.55814e-05	0.000487619
MYO6	0.352163	0.154425	0.197737	5.65846e-05	0.000496086
RAB8A	1.77583	2.30564	-0.529813	5.66595e-05	0.000496409
ATIC	0.643511	1.07691	-0.433402	5.67512e-05	0.000496878
OSTF1	2.39853	3.02044	-0.621904	5.69425e-05	0.000498218
HIAT1	0.873131	1.3447	-0.471567	5.72648e-05	0.000500702
FAM210A	0.624414	0.977756	-0.353342	5.77631e-05	0.00050472
FBXO34	0.441045	0.794512	-0.353467	5.836e-05	0.000509245
GOLGA7	0.957928	1.41593	-0.457997	5.83837e-05	0.000509245
RAP2B	1.36914	1.87865	-0.509505	5.83982e-05	0.000509245
RAB32	0.377451	0.726202	-0.34875	5.84462e-05	0.000509323
ARNTL	0.27841	0.56803	-0.289621	5.91544e-05	0.000515149
STRA13	0.635823	1.07939	-0.443567	5.92538e-05	0.00051567
SF3B14	1.18669	1.70679	-0.5201	5.95493e-05	0.000517896
EMILIN2	0.106797	0.274048	-0.167251	5.9853e-05	0.00052019
RBX1	1.49593	2.00841	-0.512485	5.99695e-05	0.000520855
ATP5O	2.13865	2.7841	-0.645448	6.02394e-05	0.000522851
ADORA3	5.022	4.51534	0.506657	6.06926e-05	0.000526434
SH3BP5-AS1	0.198687	0.419381	-0.220693	6.09178e-05	0.000528036
ALG2	0.709409	1.10355	-0.394139	6.11448e-05	0.00052965
SUMF2	1.8126	2.36975	-0.55716	6.1867e-05	0.00053555
RPS9	5.29964	5.94489	-0.645252	6.20261e-05	0.000536571
MFF	1.20579	1.68539	-0.479603	6.21274e-05	0.00053709
FBXW11	0.835996	1.23468	-0.398687	6.22397e-05	0.000537705
NRM	0.261008	0.568817	-0.307808	6.2423e-05	0.000538931
DCAF6	0.841981	1.2511	-0.409121	6.24772e-05	0.000539042
RHOBTB3	0.146372	0.343985	-0.197613	6.26976e-05	0.000540585
A2M	7.07608	6.46439	0.611682	6.31881e-05	0.000544454
CREB3	0.566193	0.963273	-0.39708	6.33178e-05	0.000545211
FAM71A	0.131556	0.32379	-0.192234	6.33827e-05	0.000545291
PAM	0.0902859	0.270753	-0.180467	6.34107e-05	0.000545291
STARD4	0.212082	0.472516	-0.260435	6.38154e-05	0.000548408
GLUD1P3	0.611328	0.340211	0.271117	6.43026e-05	0.000552231
TCHH	0.326417	0.608417	-0.282	6.46012e-05	0.00055443
CIDEB	0.111599	0.29813	-0.186531	6.52824e-05	0.000559908
IER3	4.93064	5.60842	-0.67778	6.56838e-05	0.000562979
ARF3	0.823391	1.22014	-0.39675	6.67778e-05	0.00057198
C1R	0.0165754	0.11948	-0.102904	6.82084e-05	0.00058385
MARCKS	3.60966	2.9832	0.626465	6.83749e-05	0.000584891
ALDH2	2.90985	3.52243	-0.612581	6.88132e-05	0.000588254
SNX29	1.28998	0.902249	0.387729	6.94901e-05	0.00059365
ITGB2	4.76345	5.33438	-0.570934	6.9967e-05	0.000597333
MYC	0.966545	1.44723	-0.480689	7.01415e-05	0.00059843
GDE1	0.883321	1.346	-0.462678	7.07935e-05	0.000603598
PSRC1	0.848281	0.498679	0.349601	7.09097e-05	0.000604193
C4orf52	0.693834	1.15356	-0.459729	7.12006e-05	0.000606042
FKBP3	0.85892	1.30057	-0.441648	7.12197e-05	0.000606042
FAM118A	0.836925	1.24163	-0.404703	7.1395e-05	0.000607137
MGLL	0.531024	0.280233	0.250791	7.23101e-05	0.000614518
TANK	0.992858	1.46546	-0.472602	7.23972e-05	0.000614857
ATP6V1G1	2.08547	2.65582	-0.57035	7.29048e-05	0.000618764
NUDT22	0.836443	1.30557	-0.469126	7.33274e-05	0.000621947
LOC100505761	0.0968293	0.279578	-0.182748	7.3807e-05	0.000625606
ACO2	0.97324	1.43409	-0.460847	7.38971e-05	0.000625963
PCCA	0.449776	0.795196	-0.34542	7.39871e-05	0.000626319
RELT	1.04349	1.4733	-0.429811	7.50133e-05	0.000634593
FGD5-AS1	1.20809	1.64691	-0.438826	7.57897e-05	0.000640745
SNX3	1.66287	2.23962	-0.576752	7.58964e-05	0.000641231
ARL2BP	0.938351	1.41028	-0.471933	7.62414e-05	0.000643729
HRAS	0.220914	0.488731	-0.267816	7.68934e-05	0.000648813
AIM1	0.0707683	0.228259	-0.157491	7.72618e-05	0.00065133
YIF1A	0.797181	1.25415	-0.456965	7.72917e-05	0.00065133
TPGS2	0.476153	0.830086	-0.353933	7.87279e-05	0.000663004
SPAG7	0.965276	1.4635	-0.498224	7.89745e-05	0.000664651
HIGD2A	1.76581	2.35361	-0.587796	7.95271e-05	0.000668439
UFC1	1.82447	2.4215	-0.597024	7.95272e-05	0.000668439
MRPL18	0.785568	1.23402	-0.448456	8.03618e-05	0.000675019
FUCA1	1.36155	1.941	-0.579448	8.06167e-05	0.000676723
MRPL40	0.518125	0.928132	-0.410007	8.23361e-05	0.000690711
TTYH3	1.20946	1.65368	-0.444224	8.25565e-05	0.000692115
HERC2P2	0.954613	0.604827	0.349787	8.28571e-05	0.000694188
QARS	1.84277	2.40313	-0.560361	8.30113e-05	0.000695003
SERINC2	0.00837197	0.0879172	-0.0795452	8.30611e-05	0.000695003
EIF3I	1.99504	2.5458	-0.550754	8.34144e-05	0.000697511
NCKAP1L	2.76142	3.3005	-0.539084	8.40931e-05	0.000702736
STIM1	0.446264	0.754262	-0.307998	8.45357e-05	0.000705981
OPN3	0.0246153	0.129976	-0.105361	8.47134e-05	0.000707012
UNC93B1	1.59209	2.08256	-0.490475	8.52687e-05	0.000711192
SKIL	3.8708	3.3196	0.551202	8.53433e-05	0.000711358
PGM1	0.19819	0.456837	-0.258648	8.54903e-05	0.000711928
NDRG1	0.213018	0.445683	-0.232665	8.5548e-05	0.000711928
CCDC124	0.745514	1.12594	-0.380425	8.55756e-05	0.000711928
DRAM2	1.77772	2.34809	-0.570373	8.65215e-05	0.000719338
DDRGK1	0.919074	1.37493	-0.455853	8.78643e-05	0.000730036
PFDN1	1.36249	1.89944	-0.536945	8.8581e-05	0.000735522
BSG	2.08426	2.61389	-0.529622	8.88489e-05	0.000737276
RAB13	0.731141	1.14358	-0.412443	8.90596e-05	0.000738554
MAN2B2	1.21773	1.65951	-0.441778	9.00977e-05	0.00074623
TAPBPL	0.621687	1.04293	-0.421239	9.00997e-05	0.00074623
NOP10	1.60613	2.1621	-0.555962	9.02071e-05	0.000746644
PHLDA2	0.0953898	0.290678	-0.195288	9.03572e-05	0.000747412
ARPC3	5.31263	5.91557	-0.602934	9.07277e-05	0.00075
STAT6	1.73675	2.24247	-0.505719	9.31868e-05	0.00076984
RPS27L	1.36719	1.83185	-0.464662	9.33514e-05	0.000770711
RPL35	4.23498	4.77688	-0.541901	9.35063e-05	0.000771501
TMEM14C	2.08114	2.67591	-0.594772	9.40608e-05	0.000775585
PARP1	1.31225	1.7878	-0.475551	9.46444e-05	0.000779904
CYBRD1	0.744932	1.14979	-0.404858	9.50344e-05	0.000782622
YIPF3	1.45136	2.01807	-0.56671	9.66086e-05	0.000795083
TSPAN17	0.194947	0.426535	-0.231588	9.81502e-05	0.000807261
HLX	0.545536	0.891967	-0.346431	9.92596e-05	0.00081577
SLC22A23	0.270459	0.516472	-0.246013	9.93101e-05	0.00081577
ATP6V1H	0.775276	1.21101	-0.435735	9.9593e-05	0.000817304
AFF3	0.163248	0.0423793	0.120869	9.96222e-05	0.000817304
COMMD4	0.887252	1.34771	-0.460461	9.98201e-05	0.000818411
COPA	2.12959	2.63096	-0.50137	9.99363e-05	0.000818801
SNORD10	0.922626	0.560117	0.362509	9.99932e-05	0.000818801
VBP1	0.703272	1.14368	-0.440412	0.000100085	0.000819041
APP	0.541667	0.872071	-0.330403	0.000100325	0.000820483
LST1	2.47158	3.05136	-0.57978	0.000100651	0.000822634
MT1F	0.111013	0.318328	-0.207315	0.000100779	0.000823167
ZNF232	0.321657	0.125715	0.195941	0.000101229	0.000826325
TNFRSF14	0.918497	1.37313	-0.454638	0.000101425	0.000827404
RPL17	6.0657	6.72638	-0.660684	0.00010311	0.000840626
FAM57A	0.404538	0.190989	0.213549	0.000103186	0.000840714
KCTD7	0.590072	0.323027	0.267045	0.000103466	0.000842474
ERI1	0.259493	0.518184	-0.258691	0.000104354	0.000848428
SH3GLB1	1.04635	1.45615	-0.409802	0.000104359	0.000848428
PGAM2	0.10145	0.281939	-0.180489	0.000104393	0.000848428
CD101	0.0275983	0.164958	-0.13736	0.000104517	0.00084891
ALOX5AP	5.31722	5.93077	-0.61355	0.000105237	0.000854221
PRKY	0.129214	0.0265929	0.102621	0.000105425	0.000855217
RPL27	5.41164	5.97173	-0.560095	0.000106099	0.000860144
RPL8	6.04362	6.68782	-0.644195	0.000106812	0.000865389
BEX4	1.95372	2.57029	-0.616576	0.000106982	0.000865708
CD80	0.120455	0.302024	-0.181569	0.000106984	0.000865708
CLEC4A	0.529163	0.918846	-0.389683	0.000107702	0.000870976
GRHPR	1.28687	1.82105	-0.534182	0.000107808	0.000871291
CSGALNACT2	0.203267	0.453385	-0.250118	0.000108056	0.000872375
TMEM156	1.6038	1.15174	0.452067	0.000108076	0.000872375
ARFGAP3	1.58155	2.04888	-0.467337	0.000108188	0.000872742
CISD2	0.514424	0.826043	-0.311619	0.000110561	0.000891328
RABAC1	1.56748	2.12897	-0.561487	0.000111162	0.000895618
YPEL3	0.821496	1.25544	-0.433943	0.000111365	0.000896636
TMEM147	1.51888	2.11499	-0.596104	0.000111426	0.000896636
MRPS35	0.697614	1.1197	-0.422088	0.000111887	0.000899792
EIF3K	3.24	3.88877	-0.648769	0.000111977	0.000899961
NUP62	1.15615	1.59649	-0.440336	0.000112074	0.000900006
ASCC2	1.08698	1.51414	-0.427159	0.000112121	0.000900006
SEPT9	0.163827	0.36123	-0.197403	0.000112329	0.000901118
CSTB	1.85166	2.36529	-0.513629	0.000114269	0.000916124
CS	1.87575	2.3797	-0.50395	0.000115312	0.00092391
PPP6C	1.01474	1.43123	-0.41649	0.00011572	0.000926611
LAMP2	2.93874	3.49288	-0.554141	0.000115819	0.000926833
MSN	3.07922	3.62893	-0.549707	0.00011597	0.000927474
CMTM6	3.38254	3.89027	-0.507727	0.000116605	0.00093198
PREB	0.563659	0.942932	-0.379273	0.000117558	0.000938841
TNFSF10	0.432927	0.790432	-0.357505	0.000117674	0.000938841
LSM3	0.919299	1.363	-0.443702	0.000117679	0.000938841
GALK1	0.453701	0.817253	-0.363551	0.00011804	0.000941144
RAB28	0.44311	0.770272	-0.327161	0.000118579	0.000944864
STK10	1.0984	1.51277	-0.414376	0.000119355	0.000950461
GRN	4.98264	5.53441	-0.551775	0.000120412	0.00095829
CCT3	1.72373	2.28653	-0.562801	0.000120702	0.000960019
OPHN1	2.22794	1.76935	0.458591	0.000121779	0.00096799
MFSD3	0.160355	0.392272	-0.231917	0.000122992	0.000977038
CDK6	0.58092	0.325062	0.255858	0.000123102	0.000977313
C9orf78	1.27413	1.72666	-0.452531	0.000124247	0.000985081
AUP1	3.1251	3.68553	-0.560435	0.000124297	0.000985081
RAPGEF1	1.41147	1.84121	-0.429742	0.000124307	0.000985081
GABPB1	0.662951	1.06551	-0.402559	0.000124447	0.000985588
SMPD2	0.247666	0.512289	-0.264624	0.000125354	0.000992167
RAN	3.22818	3.88122	-0.653039	0.000125748	0.000994687
ISCU	2.46942	3.05274	-0.583319	0.000126121	0.000997029
MRPL3	1.44125	1.98105	-0.539804	0.000126414	0.000998742
COPS6	1.5014	2.05781	-0.556413	0.000126889	0.00100188
RNASE1	1.44725	2.18594	-0.738697	0.00012838	0.00101304
ALDH1A1	0.01286	0.106289	-0.0934286	0.000128775	0.00101554
NCF1	1.13921	1.60391	-0.464695	0.000129941	0.00102412
NPRL3	0.127318	0.310404	-0.183086	0.000130219	0.00102555
SNRPG	1.27204	1.76624	-0.494203	0.00013028	0.00102555
PPP2CA	2.64678	3.22423	-0.577442	0.000130989	0.00103051
CPNE1	1.43245	1.91644	-0.483994	0.000131309	0.00103204
PPP1R11	0.657019	1.037	-0.379983	0.000131342	0.00103204
AREG	0.246954	0.594721	-0.347767	0.000131628	0.00103366
CSRP2	0.0243148	0.12434	-0.100025	0.000132418	0.00103864
RAD51C	0.449274	0.804933	-0.355659	0.000132421	0.00103864
GIT2	1.69716	2.18918	-0.492014	0.000133069	0.00104272
SIGMAR1	0.730501	1.15954	-0.429039	0.000133172	0.00104272
SURF1	0.830095	1.27803	-0.447934	0.000133181	0.00104272
B3GAT3	0.805083	1.21068	-0.405601	0.000133374	0.0010436
TUBGCP2	0.863546	1.25654	-0.392994	0.000133504	0.00104399
LRRC25	1.07407	1.51699	-0.442918	0.000133738	0.0010452
MAT2A	4.6195	5.19563	-0.57613	0.000134036	0.00104689
ITM2B	7.97337	7.3262	0.647179	0.000134779	0.00105207
GNAI3	1.95738	2.45487	-0.497487	0.000134955	0.00105281
AIF1	5.2579	5.80035	-0.542449	0.000135655	0.00105764
SYTL3	0.824271	1.21574	-0.391465	0.000137452	0.00107101
BBS2	0.478178	0.796441	-0.318263	0.000137611	0.0010716
JAG1	0.467221	0.240187	0.227033	0.000138352	0.00107673
PMS1	1.13299	0.761351	0.371643	0.000138755	0.00107922
OGDH	1.06997	1.49747	-0.427499	0.00013916	0.00108173
MPG	0.748869	1.17644	-0.42757	0.000139597	0.00108448
HSPBP1	0.300033	0.57812	-0.278086	0.000140942	0.00109428
RANBP1	0.975938	1.42689	-0.450953	0.000141422	0.00109735
HOTAIRM1	0.277379	0.528772	-0.251393	0.000141685	0.00109831
ZNF668	0.26741	0.523635	-0.256225	0.000141715	0.00109831
FUT10	0.207728	0.0621093	0.145619	0.000142305	0.00110223
TSTA3	0.479419	0.829608	-0.35019	0.000143297	0.00110925
RALGDS	0.231212	0.445982	-0.21477	0.000143625	0.00111113
KANK2	0.309646	0.133702	0.175945	0.00014469	0.00111871
IQGAP3	0.0712229	0.22563	-0.154407	0.000145178	0.00112181
MOSPD3	0.168276	0.39247	-0.224195	0.000145795	0.00112592
HCAR3	0.0148693	0.125452	-0.110583	0.000146046	0.00112718
ICMT	0.342846	0.60671	-0.263864	0.000146503	0.00113004
SKAP2	2.38894	2.89807	-0.509126	0.000146866	0.00113217
VDR	0.0690729	0.210656	-0.141583	0.000147054	0.00113295
LOC100272216	0.788736	1.16152	-0.372788	0.000147418	0.00113509
KLHL9	0.741153	0.445068	0.296085	0.00014786	0.00113781
AGTRAP	0.768963	1.22065	-0.451688	0.000148487	0.00114196
PPCS	1.03726	1.52469	-0.487432	0.000148999	0.00114523
SHMT1	1.39947	1.90247	-0.502998	0.000149759	0.00115039
PDE4A	0.665913	1.00344	-0.337531	0.000150509	0.00115547
CRELD2	0.533674	0.912042	-0.378368	0.0001508	0.00115692
MPC1	1.21434	1.73604	-0.521698	0.000150876	0.00115692
C15orf52	0.391412	0.188191	0.203221	0.000151836	0.0011636
DEDD2	0.582223	0.96706	-0.384837	0.000152234	0.00116596
IFT46	0.146271	0.36072	-0.214449	0.000154785	0.00118481
CMPK1	1.16319	1.59643	-0.433244	0.000155206	0.00118733
ZNF662	0.285015	0.113516	0.171499	0.000155388	0.00118803
PTRH2	0.517211	0.888193	-0.370982	0.000155662	0.00118942
MLLT3	0.0222714	0.117055	-0.0947831	0.000155886	0.00119043
ZNF490	1.17495	0.810051	0.364897	0.000156447	0.00119402
ANKRD44	2.58097	2.12656	0.454404	0.000156667	0.001195
CDK1	0.120748	0.346111	-0.225363	0.00015718	0.00119779
HEY1	0.0871232	0.00275982	0.0843634	0.000157297	0.00119779
CAPNS1	0.845079	1.24069	-0.39561	0.000157308	0.00119779
SLC9A7	0.188737	0.388632	-0.199895	0.000157766	0.00120057
PCNA	0.732938	1.16906	-0.436119	0.000158509	0.00120552
BTG2	5.14642	4.65352	0.492901	0.000158652	0.00120591
TMEM51	0.33892	0.63053	-0.29161	0.000159033	0.00120809
PRR5	0.721744	1.08263	-0.360881	0.000160024	0.00121484
JUP	0.237483	0.486554	-0.249071	0.000160107	0.00121484
PYCARD	2.77449	3.40245	-0.627956	0.000160937	0.00122042
CHMP2B	0.768548	1.14457	-0.376024	0.000161813	0.00122635
CDCA4	0.102311	0.280913	-0.178602	0.000162093	0.00122731
ENO4	0.0855636	0.00820433	0.0773592	0.000162128	0.00122731
FANCL	0.126236	0.328221	-0.201986	0.000162564	0.0012299
HBP1	1.18413	1.66595	-0.481819	0.000162994	0.00123244
PSMA4	1.68185	2.2252	-0.543349	0.000163499	0.00123508
LILRA5	0.0461792	0.181602	-0.135422	0.000163534	0.00123508
MLF2	2.13477	2.66495	-0.530182	0.000164266	0.00123951
AKT1S1	0.174811	0.364023	-0.189211	0.000164311	0.00123951
HSBP1	1.36942	1.82156	-0.452139	0.000165396	0.00124679
MED26	0.333473	0.147979	0.185493	0.000165466	0.00124679
BOLA3	0.222343	0.479973	-0.25763	0.000165796	0.00124855
OAZ2	1.88489	2.43453	-0.54964	0.000166441	0.00125268
IL32	0.0142819	0.109513	-0.095231	0.000166868	0.00125517
LOC731223	0.1198	0.0212148	0.0985852	0.000167713	0.0012608
AZIN1	2.08554	2.57142	-0.485882	0.000168174	0.00126354
GRSF1	0.774264	1.15181	-0.377542	0.000168549	0.00126562
PSMA3	1.63077	2.1839	-0.553128	0.000170011	0.00127587
NDUFS3	1.02846	1.51618	-0.487718	0.000170557	0.00127923
LINC00578	0.406768	0.689291	-0.282523	0.000170672	0.00127935
PRDX6	1.9948	2.52905	-0.534257	0.000171494	0.00128478
B4GALT1	4.83876	4.29746	0.541301	0.000171691	0.00128551
UBXN1	3.02893	3.61025	-0.581317	0.000172147	0.00128818
PSMB2	1.13167	1.56245	-0.430778	0.000173484	0.00129744
ZNF277	0.411366	0.723056	-0.31169	0.000173774	0.00129887
VEGFA	0.330375	0.0873242	0.243051	0.000174153	0.00130095
UPK3BL	1.19211	1.62285	-0.430732	0.000174285	0.0013012
CRYAB	0.0986999	0.294232	-0.195532	0.000174714	0.00130257
PSMA5	0.891943	1.27998	-0.388032	0.00017472	0.00130257
SDHC	1.05442	1.46729	-0.412871	0.000174769	0.00130257
DOHH	0.250724	0.50248	-0.251756	0.000175415	0.00130664
MED29	1.5465	2.00378	-0.457281	0.00017604	0.00131054
ACOT2	0.319331	0.600803	-0.281472	0.000177319	0.00131931
FGFR1OP2	1.00833	1.44656	-0.438233	0.000178434	0.00132616
TCERG1	1.6746	1.24745	0.427156	0.000178443	0.00132616
LZIC	0.415002	0.745501	-0.330499	0.000178768	0.00132782
ZC3H3	0.506799	0.816764	-0.309965	0.000179389	0.00133167
PTRF	0.0332831	0.138808	-0.105525	0.00018045	0.00133878
NAF1	0.845448	0.536992	0.308455	0.000180871	0.00134114
UBL7	0.794407	1.24769	-0.453286	0.000181061	0.00134179
WASF2	3.80398	3.33578	0.4682	0.000181174	0.00134186
GNPTG	1.51646	2.03442	-0.51796	0.000181374	0.00134258
LPAR1	0.548004	0.300031	0.247973	0.000182077	0.00134702
CLNS1A	1.26396	1.81443	-0.550465	0.000182947	0.00135253
TNFRSF25	0.425306	0.7595	-0.334194	0.000183029	0.00135253
BTN3A3	0.220402	0.467753	-0.247351	0.000183236	0.00135328
CYBB	4.35707	4.86356	-0.50649	0.000183364	0.00135347
FGD4	1.87125	2.2777	-0.406452	0.000185623	0.00136936
PIP5K1B	0.515728	0.271255	0.244473	0.000185845	0.00137023
NDUFB11	1.10814	1.52793	-0.419791	0.00018617	0.00137185
SAT2	1.60248	2.08191	-0.479425	0.000188544	0.00138855
OSTM1	1.21642	1.6333	-0.416882	0.000190089	0.00139914
SNX2	2.80635	3.39638	-0.590027	0.000190243	0.00139933
TCEB2	1.35391	1.77985	-0.42594	0.00019033	0.00139933
DNAJC7	1.26169	1.727	-0.465318	0.000190668	0.00140103
GLUL	5.10158	5.60836	-0.506781	0.000190987	0.00140258
C22orf28	1.73301	2.27867	-0.545657	0.000191999	0.00140922
EVL	1.50651	1.11189	0.394627	0.00019247	0.00141188
SLC2A1	0.10014	0.276444	-0.176304	0.000192664	0.00141251
APOO	0.249723	0.493593	-0.24387	0.000193072	0.0014147
ATP5SL	0.385065	0.70744	-0.322375	0.0001945	0.00142437
GPI	2.01689	2.48695	-0.470065	0.000195948	0.00143416
VPS37A	0.625888	0.969286	-0.343398	0.000197059	0.00144148
PFN1	4.32518	4.87182	-0.546636	0.000197714	0.00144472
AGPAT1	0.673363	1.01673	-0.343367	0.000197731	0.00144472
LPIN1	0.344167	0.603149	-0.258982	0.000197835	0.00144472
ERAL1	0.52545	0.891058	-0.365608	0.00019801	0.00144519
KLHDC3	0.848151	1.28184	-0.433691	0.000198811	0.00145023
MYLK2	0.0578759	0	0.0578759	0.000199442	0.00145402
FKBP1A	2.83957	3.40675	-0.567188	0.000200297	0.00145897
XKR8	0.227839	0.483725	-0.255886	0.000200345	0.00145897
VGLL4	0.386455	0.668733	-0.282278	0.000200943	0.0014625
PDCD5	0.970705	1.42432	-0.453613	0.000201924	0.00146883
G6PD	0.573896	0.901997	-0.3281	0.000202214	0.00147011
MDH2	1.87254	2.43556	-0.563026	0.000202591	0.00147172
MRPL48	0.328316	0.656685	-0.328368	0.00020266	0.00147172
RNU12	0.166749	0.0363866	0.130363	0.000203738	0.00147872
PRNP	3.29469	3.85487	-0.560178	0.000204323	0.00148214
ENC1	0.228383	0.0813032	0.14708	0.000205584	0.00149046
SLC15A3	0.742636	1.08799	-0.345356	0.000206866	0.00149881
FAM213A	0.786474	1.15001	-0.363538	0.000206966	0.00149881
CSNK2B	2.52554	3.08653	-0.560989	0.000207223	0.00149983
C11orf24	0.669186	1.0115	-0.342316	0.000211483	0.00152981
IFITM10	0.99648	1.38806	-0.391581	0.000211854	0.00153165
DARS	1.76931	2.25225	-0.48294	0.000212904	0.00153839
PSMC1	1.37141	1.85298	-0.481574	0.000213451	0.00154149
CNDP2	2.331	2.82427	-0.493265	0.000215355	0.00155438
SPRED2	0.369414	0.642137	-0.272723	0.00021583	0.00155694
AQP1	0.00817429	0.0794667	-0.0712924	0.000216608	0.00156169
MIR4461	3.06023	2.47344	0.586788	0.000218209	0.00157236
THAP2	0.185145	0.386038	-0.200892	0.000218701	0.00157504
ARCN1	1.15093	1.56593	-0.415002	0.000220462	0.00158684
FIS1	1.63993	2.19356	-0.553628	0.000221536	0.00159369
PLXND1	0.903334	1.28234	-0.379002	0.000221804	0.00159474
LOC100130357	0.605258	0.346857	0.258401	0.000222212	0.00159634
SLC8A1	0.94232	1.3275	-0.385176	0.000222272	0.00159634
RPS10	5.21188	5.84364	-0.631764	0.000222859	0.00159967
BCKDHA	0.792441	1.20755	-0.415109	0.000223819	0.00160568
HM13	2.73999	3.26584	-0.525855	0.000223969	0.00160587
HEBP1	0.456543	0.793067	-0.336524	0.000224531	0.00160902
DHRS4	0.625467	0.982044	-0.356576	0.000225347	0.00161397
GTF2H1	0.482886	0.810599	-0.327713	0.000226718	0.00162261
PSMD10	0.588264	0.965283	-0.377019	0.000226802	0.00162261
DYNLT1	1.15811	1.67677	-0.518661	0.000227451	0.00162636
LTA4H	0.826725	1.27605	-0.449327	0.000228662	0.00163412
RTFDC1	2.67258	3.21687	-0.544288	0.000228862	0.00163466
DNMBP	0.207819	0.405698	-0.197879	0.000229865	0.00164092
MRPL34	0.646958	1.01114	-0.364179	0.000230254	0.0016428
UBE2A	1.40746	1.87267	-0.465207	0.000230414	0.00164304
ACTR1B	0.411624	0.72364	-0.312016	0.000231116	0.00164715
GREB1	0.439261	0.220799	0.218463	0.000231305	0.00164759
COMTD1	0.0776748	0.232044	-0.154369	0.000232264	0.00165352
LINC00515	0.0391017	0.152079	-0.112977	0.00023307	0.00165835
FXYD3	0.00717374	0.0819712	-0.0747974	0.000234951	0.00167066
SCAMP3	0.893165	1.31872	-0.425552	0.000235057	0.00167066
MRPL49	0.696246	1.06021	-0.363967	0.000235216	0.00167088
SNORD99	0.0665533	0	0.0665533	0.000235588	0.00167261
TWF2	1.86004	2.40914	-0.549103	0.000236183	0.00167592
DEF8	0.483683	0.814722	-0.331039	0.000236932	0.00168032
MAPK6	0.755246	1.10953	-0.354289	0.000237686	0.00168475
GYPC	2.5785	2.13869	0.439811	0.000238531	0.00168982
ARMCX3	0.962101	1.37686	-0.414763	0.000238997	0.0016922
MT1L	0.0290454	0.136993	-0.107948	0.000239465	0.0016946
ASB3	0.295875	0.554439	-0.258564	0.000239677	0.00169502
CRAT	0.354586	0.644491	-0.289906	0.000239785	0.00169502
MRVI1	0.240726	0.0910632	0.149663	0.000242508	0.00171334
CBWD5	0.752314	0.476497	0.275817	0.000243172	0.0017171
TIMP3	0.0214765	0.141567	-0.120091	0.000244024	0.00172218
HSPA4	0.990281	1.38729	-0.39701	0.000244956	0.00172703
CD82	0.947899	1.32536	-0.37746	0.000244977	0.00172703
TMBIM4	3.12778	3.64767	-0.519889	0.000246018	0.00173344
GPNMB	0.64959	1.10098	-0.451388	0.000250217	0.00176207
SEC24A	0.396059	0.669223	-0.273165	0.00025091	0.00176594
GSTM2	2.6775	2.18929	0.488206	0.000251037	0.00176594
PDCD6IP	1.98406	2.45563	-0.471574	0.000252723	0.00177646
C1D	0.764219	1.15558	-0.391363	0.000252806	0.00177646
WIBG	0.459899	0.790337	-0.330438	0.000253409	0.00177974
OCIAD1	1.6483	2.16619	-0.517888	0.000254631	0.00178736
ARPP19	1.63021	2.07026	-0.440052	0.000254854	0.00178796
RAB12	0.595345	0.305664	0.289681	0.000255421	0.00179097
ZDHHC4	0.730919	1.14816	-0.417243	0.000255778	0.00179251
KIF16B	0.596127	0.906523	-0.310396	0.000258926	0.00181359
AIM2	0.0419154	0.170684	-0.128768	0.000259136	0.00181409
DCAF12	0.442014	0.746487	-0.304473	0.000259351	0.00181462
NET1	1.13145	0.766167	0.365283	0.00026011	0.00181895
IFI44L	0.753037	1.13395	-0.380912	0.000260291	0.00181923
COX7A2	1.60594	2.08398	-0.478036	0.000260429	0.00181923
DCTN6	1.02096	1.47694	-0.455981	0.000262039	0.0018295
LMAN1	0.828014	1.19761	-0.369598	0.000264236	0.00184385
PNKP	0.346939	0.613331	-0.266391	0.000265376	0.00185082
TRIM25	0.272507	0.499886	-0.227379	0.000265615	0.00185149
TMEM154	0.463639	0.226695	0.236944	0.000266689	0.00185798
HIST1H2AC	0.252505	0.484576	-0.232071	0.00026697	0.00185895
PDIA4	1.30266	1.75086	-0.448201	0.000267316	0.00186036
CACNA1A	0.266915	0.103856	0.16306	0.000267761	0.00186217
EIF3L	3.67494	4.2928	-0.617863	0.000267863	0.00186217
FAM136A	0.597246	0.941043	-0.343798	0.000270021	0.00187618
EXOSC7	0.568985	0.953087	-0.384103	0.000270233	0.00187665
C1orf85	0.817608	1.23988	-0.422276	0.000270919	0.00188041
HLA-J	0.447261	0.737683	-0.290422	0.000271959	0.00188662
PLXDC1	0.409727	0.686117	-0.276389	0.000272526	0.00188955
RAD23A	1.46948	1.92133	-0.451856	0.000273794	0.00189734
SNN	0.464622	0.739431	-0.274808	0.000275966	0.00191129
RMRP	0.134657	0.333318	-0.198661	0.000276102	0.00191129
CUL1	0.825984	1.19447	-0.368481	0.000281119	0.00194499
TRAP1	0.681128	1.06154	-0.38041	0.000281808	0.00194872
MPZL1	1.60866	2.07707	-0.468415	0.000286851	0.00198254
EBP	0.629564	1.01306	-0.383496	0.00028725	0.0019838
C7orf50	0.766145	1.15428	-0.388138	0.000287338	0.0019838
SLC15A2	1.36907	0.9981	0.370974	0.000287796	0.00198591
C15orf38	0.414043	0.694584	-0.280541	0.000289279	0.00199509
RASGRP3	0.50215	0.790726	-0.288576	0.00028994	0.00199859
MAMDC2	0.47849	0.244344	0.234146	0.000290415	0.00200081
GPN1	0.636228	1.02319	-0.386963	0.000293345	0.00201992
NSF	0.646201	0.99048	-0.344279	0.000294196	0.00202472
CCDC115	0.96745	1.40218	-0.434732	0.000294693	0.0020269
HSPA9	2.62342	3.14234	-0.51892	0.000294825	0.0020269
CD74	9.5373	10.1864	-0.649123	0.000295765	0.00203229
PDIA6	2.08135	2.63817	-0.556821	0.000296674	0.00203746
NABP1	1.90031	2.35981	-0.459494	0.000297417	0.00204149
YWHAG	0.909686	1.26807	-0.358384	0.000298104	0.00204513
FOSB	4.4121	3.88824	0.523856	0.000299223	0.00205173
TNKS2	0.682094	1.0317	-0.349606	0.000300585	0.00205998
STRADB	0.311071	0.588982	-0.277911	0.000302377	0.00207117
CCT4	1.58609	2.06412	-0.478037	0.000303542	0.00207806
ZNF850	0.570415	0.328439	0.241975	0.000305005	0.00208698
NAGA	2.80643	3.29527	-0.488838	0.00030601	0.00209276
EDNRB	0.0759778	0.223311	-0.147333	0.000307316	0.00210058
CORO7	1.74217	2.20626	-0.464093	0.000307954	0.00210384
C1orf54	1.46969	2.00717	-0.537482	0.000308391	0.00210572
SNX6	1.46574	1.9004	-0.434659	0.000311978	0.0021291
TBCB	1.13444	1.54945	-0.415014	0.000312578	0.00213208
TRAPPC2P1	0.230577	0.476091	-0.245513	0.00031339	0.0021365
PILRA	2.68717	3.22114	-0.533973	0.000315263	0.00214814
SFT2D2	1.38391	1.84801	-0.464101	0.000316352	0.00215444
NFKB1	1.04613	1.41859	-0.372458	0.000316845	0.0021564
EEF1D	4.10407	4.62451	-0.52044	0.000316971	0.0021564
PQLC1	0.435896	0.718455	-0.282558	0.000317732	0.00215948
ADSL	0.778358	1.18815	-0.409796	0.000317755	0.00215948
HLA-L	0.277275	0.502698	-0.225424	0.000319139	0.00216775
USP6	0.135941	0.0329506	0.10299	0.000320031	0.00217268
GALNT11	0.592631	0.915059	-0.322427	0.000322904	0.00219103
FOXK1	0.833474	0.519483	0.313991	0.00032402	0.00219747
PSMD1	1.18025	1.63044	-0.450186	0.000327816	0.00222205
SUCLG1	1.12799	1.56054	-0.432558	0.000330128	0.00223656
COX17	0.919551	1.31697	-0.397423	0.000330566	0.00223837
FHL3	0.658893	1.0434	-0.384505	0.000331047	0.00224046
KCNK10	0.0174136	0.0965942	-0.0791806	0.000331552	0.00224271
MLX	1.58051	2.07919	-0.498682	0.000332308	0.00224666
CCDC168	0.080904	0.00815838	0.0727456	0.000332811	0.00224846
STK40	0.427069	0.70883	-0.281761	0.00033292	0.00224846
NAPRT1	0.589622	0.940788	-0.351166	0.000334872	0.00226047
ROBO1	0.0428311	0.153514	-0.110683	0.000337278	0.00227553
UQCRFS1	1.86109	2.40135	-0.540262	0.000338656	0.00228365
ITGB5	0.601003	0.911009	-0.310006	0.000339342	0.00228709
NDUFB5	1.40702	1.9358	-0.528785	0.000340449	0.00229216
THOC6	0.62726	0.97653	-0.349269	0.000340486	0.00229216
C17orf70	0.601079	0.916096	-0.315017	0.000340621	0.00229216
FH	0.63503	0.988419	-0.353389	0.000343939	0.00231329
PSTPIP2	0.944947	1.30691	-0.361959	0.000344466	0.00231564
VPS26A	1.53479	1.96976	-0.434973	0.000345781	0.00232328
SOX9	0.0920214	0.0139368	0.0780846	0.000346772	0.00232873
BUD31	1.2588	1.72845	-0.469653	0.000347144	0.00233003
COLEC12	0.00628559	0.079226	-0.0729405	0.000347523	0.00233138
PARP10	0.798232	1.15284	-0.35461	0.000348879	0.00233927
CDC26	0.793523	1.20002	-0.406497	0.000349217	0.00234033
PTK2B	0.92018	1.29237	-0.372194	0.0003501	0.00234504
ZNF330	1.02288	1.4422	-0.419318	0.00035061	0.00234725
SRSF9	0.73642	1.09435	-0.357926	0.000352352	0.0023577
IER2	5.39283	4.88144	0.511397	0.000353763	0.00236592
TMEM179B	1.47336	1.99448	-0.521114	0.000354453	0.00236932
SCARNA17	0.853193	0.524541	0.328652	0.000357458	0.00238818
FUCA2	1.37824	1.8156	-0.437365	0.000358809	0.00239598
WBSCR22	1.37165	1.84795	-0.476298	0.000359202	0.00239738
NDUFS2	1.6471	2.16053	-0.513432	0.00035995	0.00240028
LRRC16A	0.334088	0.163156	0.170932	0.000360006	0.00240028
AR	0.0252882	0.119906	-0.0946176	0.000360301	0.00240102
TUBB4B	2.672	3.22654	-0.554536	0.000361497	0.00240656
C19orf24	0.871797	1.26181	-0.390015	0.000361502	0.00240656
ATHL1	0.542898	0.83718	-0.294281	0.000364892	0.00242789
TRAM1	2.3798	2.88039	-0.500596	0.00036899	0.00245391
SEC14L1	2.50442	2.98794	-0.483519	0.000369737	0.00245762
GZF1	0.35207	0.615609	-0.263539	0.00037181	0.00247014
PTGES2	0.435282	0.740488	-0.305206	0.000373341	0.00247905
PISD	1.04138	1.45295	-0.411577	0.000373802	0.00248084
USE1	0.811214	1.2139	-0.40269	0.000375118	0.00248831
THBS2	0.00111684	0.0443962	-0.0432793	0.000376252	0.00249456
MTMR6	0.591228	0.89935	-0.308121	0.000378081	0.00250541
GPR108	0.842432	1.2539	-0.41147	0.000378347	0.0025059
CUEDC2	1.3053	1.79619	-0.490885	0.000378728	0.00250715
DSC3	0.217553	0.0774527	0.140101	0.000380833	0.00251981
CCDC152	0.0555479	0.179443	-0.123895	0.000381513	0.00252302
CLN6	0.419792	0.718942	-0.29915	0.000382905	0.00253094
EIF3F	3.66049	4.29364	-0.63316	0.000385794	0.00254875
TNFSF12	0.557685	0.867126	-0.309441	0.000386639	0.00255303
TUFM	2.063	2.59887	-0.535867	0.00038762	0.00255821
ERLEC1	0.898242	1.3066	-0.408358	0.000388389	0.00256199
C14orf119	0.59246	0.912711	-0.320251	0.00038979	0.00256993
NMB	0.121108	0.304406	-0.183298	0.000390321	0.00257213
PLEKHF2	0.773803	1.15021	-0.376411	0.000392201	0.00258321
HOXA5	0.0147185	0.0970363	-0.0823178	0.000395084	0.00260089
ARFGAP1	0.730387	1.06837	-0.337986	0.000398168	0.00261987
PIEZO1	1.35814	1.0006	0.357546	0.000399765	0.00262904
ZBTB46	0.121893	0.281846	-0.159953	0.00040108	0.00263636
DEGS1	2.69156	3.19709	-0.505528	0.000402466	0.0026441
GLT25D1	2.59212	3.05794	-0.465824	0.000402662	0.0026441
ISG20L2	0.970689	1.34462	-0.373936	0.000403939	0.00265114
TROVE2	0.819909	1.19561	-0.375705	0.000405592	0.00266065
ACBD5	0.61874	0.93704	-0.3183	0.000407844	0.00267407
PRKAR2B	0.0114245	0.0786869	-0.0672624	0.000411397	0.00269601
PHB	1.16806	1.5983	-0.430236	0.000412399	0.00270096
MDC1	0.422652	0.687508	-0.264856	0.000412566	0.00270096
TOMM34	0.355136	0.643884	-0.288748	0.000412912	0.00270186
SIK2	0.261753	0.484181	-0.222429	0.000417067	0.00272768
C9orf142	1.22603	1.68717	-0.461136	0.000420516	0.00274886
AOAH	2.80977	3.30066	-0.490883	0.000421711	0.00275529
GLRX2	0.217936	0.46	-0.242064	0.000422275	0.0027576
DNAJC8	1.56576	2.03645	-0.470698	0.000423296	0.00276287
EEFSEC	0.287453	0.540342	-0.252889	0.000424731	0.00277085
GPR146	0.0119083	0.0967031	-0.0847948	0.000425514	0.00277457
BRIP1	0.388908	0.188576	0.200332	0.000427188	0.00278348
[truncated: 11,029 more rows]
